# Supplementary material for: Case Study on the Microbiological Quality, Chemical and Sensorial Profiles of Different Dairy Creams and Ricotta Cheese during Shelf-Life
Source: Foods. 2021 Nov 7;10(11):2722. doi: 10.3390/foods10112722 (PMC8619614; doi:10.3390/foods10112722)
Supplement: Supplementary file 1 [file foods-10-02722-s001.zip]

Archive with 2 entries (1 files):
- foods-1426569-supplementary/
- foods-1426569-supplementary/Table S1.xlsx
