# Supplementary material for: Case Study on the Microbiological Quality, Chemical and Sensorial Profiles of Different Dairy Creams and Ricotta Cheese during Shelf-Life
Source: Foods. 2021 Nov 7;10(11):2722. doi: 10.3390/foods10112722 (PMC8619614; doi:10.3390/foods10112722)
Supplement: Supplementary file 1 [file foods-10-02722-s001.zip › foods-1426569-supplementary/Table S1.xlsx]

## Sheet: dataset dairy creams
Compound	Sample14_14-r001	Sample14_14-r002	Sample14_14-r003	Sample16_16-r001	Sample16_16-r002	Sample16_16-r003	Sample18_18-r001	Sample18_18-r002	Sample18_18-r003	Sample13_13-r001	Sample13_13-r002	Sample13_13-r003	Sample15_15-r001	Sample15_15-r002	Sample15_15-r003	Sample17_17-r001	Sample17_17-r002	Sample17_17-r003	CompositeSpectrum
Aminomalonic acid	1	1	1	6577853	1	6076915	5686977	753540	5620907	1	1	1	1354318	1	1253544	797483	4859120	4857973	(101.0134, 10.86)(124.0381, 3081.781)(125.04097, 106.875)(146.62004, 16043.266)(147.0213, 27696.81)(127.0047, 42.393333)
Cycloserine	1	1	1	782141	791745	770949	1	1	1	1	1	1	1	1	1	1	1	1	(103.05306, 51383.48)(104.05624, 2856.1133)
Phenylacetaldehyde	450983	453843	461493	782141	791745	770949	143294	139391	147213	1	1	1	1	1	1	1	1	1	(103.05323, 30054.768)(104.0566, 1714.775)(144.04594, 4811.5933)
Choline	5351721	5104512	5294551	5348928	4224840	4207447	9760270	7841867	7853992	2266039	2273182	2440931	8509190	8487094	9178153	8828182	10179176	9195487	(104.10621, 376742.16)(105.10933, 14562.793)
3-Methylfuran	1496408	1512081	1549557	2595679	2642298	2627257	793688	773080	1	2051450	2058506	1988624	4354850	4299402	4247802	1951073	1957934	1923336	(105.03257, 129671.484)(106.035614, 6494.346)(107.0418, 324.135)
Benzoic acid	1496408	1512081	1549557	2595679	2642298	188764	177255	166669	175584	2051450	2058217	1988624	4354850	4299402	4247802	183200	1957543	175151	(105.70245, 102496.37)(106.03585, 7671.4653)(107.0418, 324.135)(129.0203, 40305.375)(130.0236, 2116.4236)
Pyruvic acid	554369	558799	560893	934261	924626	941456	1081610	1137494	1106602	886745	871752	946157	1217874	1278677	1297806	1176041	1186620	1171179	(111.00652, 60054.895)(112.009766, 1864.9811)(113.0071, 359.57)
Taurine	384451	138477	7204579	746023	886533	1748829	2444485	133702	145684	407694	1168195	2299793	2828919	2676603	5529557	2341401	1363127	2414723	(112.0053, 227.05)(127.023155, 428096.6)(129.02036, 52821.86)(110.00752, 7730.395)(111.00863, 788.73)(129.99226, 35944.61)(130.99982, 574.38995)
Glyceric acid	975643	924190	7039720	1585160	1406859	1677050	1704083	1958927	1839874	1492282	1475651	1610512	1971035	1	2172325	1969178	1994603	1840764	(112.0491, 1233.265)(129.01724, 41813.297)(130.02003, 734.90204)(111.00653, 55412.883)(112.00977, 1681.3778)(113.0071, 359.57)
Cytosine	1	1	1	1	1	1	1	1	1	1	1	1	410927	412299	344266	1	1	1	(112.04929, 12036.047)(119.0266, 3132.9934)
Mevalonolactone	1	1	1	1	1	1	1	1	1	1	1	1	226549	199902	204613	1	1	1	(112.04934, 12698.656)(132.07573, 716623.3)(133.0783, 25979.463)(134.07936, 636.07)(114.06487, 26874.951)(116.06887, 6686.6772)(138.0535, 64938.867)(139.0558, 2339.74)
Uracil	133401	131505	139651	212131	217507	220769	83754	1	89832	1	1	1	1	1	1	1	1	1	(113.03332, 11091.477)(139.02306, 1456.6599)
Creatinine	440355	413470	436493	606695	642529	604872	364473	371322	387343	320639	320305	317928	496059	365576	477513	361795	417999	247935	(114.06497, 21533.287)(137.71907, 16627.578)(139.05583, 1562.3784)(123.04277, 4687.2373)
2-Thiouracil	347546	313948	345733	1479418	1458917	1500290	1735227	1	1775991	1	1	1	1	1	1	1	1	1	(114.99813, 5313.564)(133.00671, 1948.0221)
L-Proline	1454553	1475956	1476153	1492059	1519329	1450784	508640	845245	896932	948791	976894	944767	1763834	1548567	1413309	362705	337133	366095	(116.06873, 2477.445)(116.0694, 19024.23)(117.07313, 308.17)(138.05363, 27680.63)(139.05478, 1388.3833)
Diacetone alcohol	1	1	1	1	1	1	1	1	1	1	1	1	1	1	1	116181	117372	123045	(118.08487, 216758.31)(119.08789, 6709.3667)(121.06329, 9520.63)
Caproate (6:0)	1	1	1	1	1	1	1	1	1	1	1	1	1	1	1	116181	117372	123045	(118.08487, 216758.31)(119.08789, 6709.3667)(121.06329, 9520.63)
Caproic acid	1	1	1	1	1	1	1	1	1	1	1	1	1	1	1	116181	117372	123045	(118.08487, 216758.31)(119.08789, 6709.3667)(121.06329, 9520.63)
Pentyl formate	1	1	1	1	1	1	1	1	1	1	1	1	1	1	1	116181	117372	123045	(118.08487, 216758.31)(119.08789, 6709.3667)(121.06329, 9520.63)
Ornithine	1	1	1	1	160305	1	1	1	1	1	1	1	1	1	1	1	1	1	(118.0849, 81066.77)(119.088, 464.25)
Hypoxanthine	1	1	1	211807	210731	194962	1	1	1	1	1	1	1	1	1	1	1	1	(119.02653, 14892.133)(137.04402, 14850.243)(121.03777, 10065.526)
Threonic acid	165136	96920	142301	211807	210731	194962	1	1	1	1	1	1	1	1	1	1	1	1	(119.02728, 13880.68)(138.04707, 13289.497)(121.03839, 10941.168)(123.04397, 18221.477)
Methylmalonic acid	194182	170115	217787	93679	90706	90496	1	1	1	114889	1	117060	1	1	1	1	1	1	(119.027565, 11034.596)(121.03851, 10337.846)(123.04357, 21495.113)(101.02284, 4506.895)(144.02155, 580.465)
Succinic acid	194182	170115	217787	93679	90706	90496	1	1	1	114889	1	117060	1	1	1	1	1	1	(119.027565, 11034.596)(121.03851, 10337.846)(123.04357, 21495.113)(101.02284, 4506.895)(144.02155, 580.465)
(E,E)-2,4-Hexadienal	278784	277793	283646	367686	379757	373965	1	218222	1	1	1	1	1	1	1	1	1	1	(119.048134, 25258.318)(120.051315, 1057.8058)
Dihydrouracil	1	1	1	1	1	1	1	1	1	1	1	1	1	3830005	4905256	1	1	1	(119.05905, 203.18)(121.0269, 112.125)
2-Heptanone	1	1	1	1	1	1	1	1	1	267004	1	1	382942	1	1	1	1	1	(119.08465, 22713.98)(120.08795, 393.59)
Heptanal	1	1	1	1	1	1	1	1	1	267004	1	1	382942	1	1	1	1	1	(119.08465, 22713.98)(120.08795, 393.59)
Tyramine	5936013	5977882	5946181	9597632	9676860	9373750	1983385	1960602	1997931	587418	588187	576202	660960	639404	619626	519585	521920	510802	(120.07943, 121067.85)(121.082565, 7682.439)(120.080345, 306911.3)(121.083275, 20964.387)(122.0942, 1749.325)
2-Hydroxyphenethylamine	5936013	5977882	5946181	9597632	9676860	9373750	1983385	1960602	1997931	587418	588187	576202	660960	639404	619626	519585	521920	510802	(120.07943, 121067.85)(121.082565, 7682.439)(120.080345, 306911.3)(121.083275, 20964.387)(122.0942, 1749.325)
L-Threonine	663303	659831	666692	883254	904859	905993	562786	574154	579479	331607	321641	347388	242062	250143	249891	603936	629753	624072	(121.063545, 3783.0051)(103.0527, 386.33)(124.03844, 37225.633)(125.04124, 1921.6475)
L-Homoserine	663303	659831	666995	883254	904859	905993	562786	574154	579479	331607	321641	347388	242062	250143	249891	603936	629753	624072	(121.063545, 3783.0051)(103.0527, 386.33)(124.03844, 37225.633)(125.04124, 1921.6475)
2,4-Diaminobutyric acid	1	1	1	1	1	1	1	1	1	1	1	1	2534800	2610204	2674260	1	1	1	(123.05407, 184229.95)(124.056496, 9124.558)
Ethyl furoate	399068	397118	408812	542592	562569	567288	328980	328693	320831	1	1	1	1	1	1	1	1	1	(123.37486, 41427.902)(124.37264, 38244.008)(125.04099, 2273.91)(123.04391, 33025.44)(168.0501, 1331.6901)
Niacinamide	15533239	7024648	7124700	6977055	6984777	12720546	44887048	1	12363787	751371	44664116	7842259	2664844	2496220	2662332	3563785	1205287	2207990	(124.339355, 633.91003)(107.04285, 3915.6987)(123.0541, 52920.887)(124.056496, 6801.814)(147.64407, 9527.921)(148.90623, 52225.15)(150.05334, 44924.13)(127.0236, 213643.45)(128.02441, 31109.826)(129.02052, 31964.27)(130.0237, 2116.12)
2-Aminoisobutyric acid	1	1	1	1	1	1	1	1	1	111845	119980	110183	148023	124961	109107	1	1	1	(126.053734, 6852.939)(112.0496, 7978.25)
3-Aminobutanoic acid	1	1	1	1	1	1	1	1	1	111845	119980	110183	148023	124961	109107	1	1	1	(126.053734, 6852.939)(112.0496, 7978.25)
D-Alpha-aminobutyric acid	1	1	1	1	1	1	1	1	1	111845	119980	110183	148023	124961	109107	1	1	1	(126.053734, 6852.939)(112.0496, 7978.25)
Dimethylglycine	1	1	1	1	1	1	1	1	1	111845	119980	110183	148023	124961	109107	1	1	1	(126.053734, 6852.939)(112.0496, 7978.25)
3-Aminoisobutanoic acid	1	1	1	1	1	1	1	1	1	111845	119980	110183	148023	124961	109107	1	1	1	(126.053734, 6852.939)(112.0496, 7978.25)
L-Alpha-aminobutyric acid	1	1	1	1	1	1	1	1	1	111845	119980	110183	148023	124961	109107	1	1	1	(126.053734, 6852.939)(112.0496, 7978.25)
Gamma-Aminobutyric acid	1	1	1	1	1	1	1	1	1	111845	119980	110183	148023	124961	109107	1	1	1	(126.053734, 6852.939)(112.0496, 7978.25)
3-Hydroxybutyric acid	187276	189525	168476	340551	339413	337972	545242	480616	501094	642566	185619	183304	153355	420341	368044	548963	558057	604015	(127.03697, 10661.917)(128.04425, 380.31)(110.14003, 4159.983)
2-Hydroxybutyric acid	187276	189525	168476	340551	339413	337972	545242	480616	501094	642566	185619	183304	153355	420341	368044	396426	426877	457279	(127.037, 10928.96)(128.04425, 380.31)(110.14003, 4500.4404)
Ethoxyacetic acid	576758	583500	571805	550981	339413	337972	545242	480616	501094	642566	688709	685367	642463	420341	567718	548963	426877	604015	(127.03719, 11607.52)(128.0441, 145.29)(109.027306, 3355.542)
Nicotinic acid	663303	659831	666692	883254	904859	905993	562786	574154	579479	331236	321641	347396	242062	250143	249891	603936	629753	624072	(128.0442, 452.9833)(124.03844, 37225.633)(125.04124, 1921.6475)(147.02528, 29720.08)(129.01683, 45234.01)(130.01953, 459.28598)
Indole-5,6-quinone	970610	974622	982438	1297923	1557986	1365967	1360498	1285148	1362742	1134127	1516019	1304199	1222267	2976182	1193644	1513019	1256162	1086103	(129.02057, 91012.53)(130.02388, 2497.4475)
O-Acetylserine	1	1	74775	94864	100397	94546	88465	81854	89480	74640	79139	78926	164140	163349	168475	100948	1	87896	(130.04837, 2656.738)(170.68057, 2358.021)(153.8393, 3259.591)(157.04486, 742.0975)
L-Glutamic acid	1	1	74775	94864	100397	94546	88465	81854	89480	74640	79139	78926	164140	163349	168475	100948	1	87896	(130.04837, 2656.738)(170.68057, 2358.021)(153.8393, 3259.591)(157.04486, 742.0975)
N-Methyl-D-aspartic acid	1	1	74775	94864	100397	94546	88465	81854	89480	74640	79139	78926	164140	163349	168475	100948	1	87896	(130.04837, 2656.738)(170.68057, 2358.021)(153.8393, 3259.591)(157.04486, 742.0975)
L-Pipecolic acid	223440	210160	224131	1	1	1	1	1	1	1	1	1	1	1	1	1	1	1	(130.08563, 10816.891)(156.41144, 448.20667)
D-Pipecolic acid	223440	210160	224131	1	1	1	1	1	1	1	1	1	1	1	1	1	1	1	(130.08563, 10816.891)(156.41144, 448.20667)
Pipecolic acid	223440	210160	224131	1	1	1	1	1	1	1	1	1	1	1	1	1	1	1	(130.08563, 10816.891)(156.41144, 448.20667)
Isoquinoline	1	1	1	226483	1	228801	1	1	1	1	1	1	1	1	1	1	1	1	(132.0751, 89899.68)(133.0781, 738.505)
Allysine	2105760	2103089	2121249	4115753	4146373	4124795	6503177	6510905	6575156	174518	219196	173822	11892269	12055995	12036571	7808339	7698750	7634151	(132.07562, 119379.125)(133.0791, 10468.177)(168.06331, 6018.384)(150.05376, 275655.62)(151.05667, 19755.127)(152.06418, 1382.2255)
4-Acetamidobutanoic acid	2105760	2103089	2121249	4115753	4146373	4124795	6503177	6510905	6575156	170325	219196	7992375	11854238	12024711	12002995	7808339	7698750	7634151	(132.07562, 155338.22)(133.0791, 19397.867)(168.06335, 6263.877)(150.05377, 297318.16)(151.05676, 20310.412)(152.06418, 1382.2255)
Creatine	11767634	9350651	17564976	9497203	9735467	11868366	12396677	10150030	10505321	10851898	11066051	10842059	12623067	11963819	12600817	11929765	13971725	14023622	(132.07588, 594556.06)(133.07848, 21243.295)(134.07959, 829.63)(114.06497, 24526.754)(137.05014, 19379.998)(139.05588, 2372.8718)
L-Alloisoleucine	3523823	3542039	3581776	5010898	5223661	5086734	1035767	1002168	1034355	1003315	993570	1056089	1064876	1146052	1148925	1113738	1091442	1130891	(132.09996, 16397.475)(132.1006, 101526.03)(133.10382, 4127.439)(154.0846, 270.7)(136.07446, 43307.848)(137.07735, 2511.4873)
L-Isoleucine	3523823	3542039	3581776	5010898	5223661	5086734	1035767	1002168	1034355	1002706	993570	1056089	1064876	1146052	1148925	1113738	1091442	1130891	(132.09996, 16397.475)(132.1006, 101526.03)(133.10382, 4127.439)(154.0846, 270.7)(136.07446, 43307.848)(137.07735, 2511.4873)
L-Norleucine	3523823	3542039	3581776	5010898	5223661	5086734	1035767	1002168	1034355	1003315	993570	1056089	1064876	1146052	1148925	1113738	1091442	1130891	(132.09996, 16397.475)(132.1006, 101526.03)(133.10382, 4127.439)(154.0846, 270.7)(136.07446, 43307.848)(137.07735, 2511.4873)
L-Leucine	3523823	3542039	3581776	5010898	5223661	5086734	1035767	1002168	1034355	1003315	993570	1056089	1064876	1146052	1148925	1113738	1091442	1130891	(132.09996, 16397.475)(132.1006, 101526.03)(133.10382, 4127.439)(154.0846, 270.7)(136.07446, 43307.848)(137.07735, 2511.4873)
Oxalacetic acid	178583	170083	450845	108685	104042	407251	356159	117913	1407201	397335	530174	216675	182744	167200	385405	137141	338152	132794	(132.22992, 3268.7803)(114.9975, 838.69)(115.00469, 11838.073)(158.00136, 10398.52)(158.9995, 299.0)
3-Sulfinoalanine	462771	467210	449583	266648	288137	280062	175679	147134	175146	1	1	1	1	1	1	1	1	1	(135.00122, 10842.069)(157.01862, 7417.6875)(138.00575, 842.4022)(139.66988, 7088.6855)(140.0052, 947.8466)(178.66301, 4688.9395)
p-Cresol	133401	131505	139651	212131	217507	220769	1	1	1	1	1	1	395173	1	399956	1	226079	230428	(136.06044, 8159.2744)(113.03328, 16653.086)
m-Cresol	133401	131505	139651	212131	217507	220769	1	1	1	1	1	1	395173	1	399956	1	226079	230428	(136.06044, 8159.2744)(113.03328, 16653.086)
o-Cresol	133401	131505	139651	212131	217507	220769	1	1	1	1	1	1	395173	1	399956	1	226079	230428	(136.06044, 8159.2744)(113.03328, 16653.086)
Adenine	100867	98826	100455	287466	283430	276691	1	1	1	1	1	1	1	1	1	1	1	1	(136.06105, 15014.144)(137.0595, 1324.5518)(138.0534, 1114.4532)
Guanine	284328	286335	303713	589882	369185	601623	558898	573636	392669	428584	447611	427880	697294	657770	605507	892122	688514	463215	(137.04402, 8475.91)(153.30911, 4244.5547)(138.21669, 5395.3716)(138.8281, 4151.2666)(139.0487, 8403.186)(174.37473, 5829.545)(175.03656, 352.116)(161.02986, 834.04004)
Benzyl methyl sulfide	1	1	1	1	1	1	1	1	1	1	1	1	1731119	1512012	1349710	1	1	1	(138.05354, 54215.043)(139.05592, 2743.61)
Phenylacetic acid	290695	289397	291129	390852	403113	397310	221711	217091	220596	1	70998	69782	69726	78103	76878	1	70127	75782	(138.05362, 3415.17)(120.86883, 9884.3125)(122.55323, 104726.055)(123.0528, 1457.09)(138.31238, 1891.31)(138.05368, 874.80597)(119.04817, 20633.543)(120.05143, 1160.4484)
2-Methylbenzoic acid	290695	289397	291129	390852	403113	397310	221711	218222	220596	1	70998	69782	69726	78103	76878	1	70127	75782	(138.05362, 3415.17)(120.86883, 9884.3125)(122.55323, 104726.055)(123.0528, 1457.09)(138.31238, 1891.31)(138.05368, 874.80597)(119.04817, 20633.543)(120.05143, 1160.4484)
Fumaric acid	861513	853353	862044	1194463	1239846	1204918	1426965	1449822	1421806	1322773	1316659	1451604	1571414	1686811	1697670	1494834	1514023	1517730	(139.00148, 81437.98)(140.00424, 3445.6472)
Ortho-Hydroxyphenylacetic acid	157063	116694	169821	974938	986267	1010998	1077716	1063045	1078820	823765	822459	1	930451	988605	1033628	1152659	1175090	1196947	(139.04857, 5670.188)(137.87126, 5462.58)(138.55319, 12714.575)(139.0526, 472.24)(175.03842, 3149.0)(157.024, 31913.916)(158.0246, 1254.5021)
3-Cresotinic acid	157063	165452	129237	974938	986267	1010998	1077716	1063045	1078820	823765	822459	1	930451	955984	1033628	1152659	1175090	1196947	(139.04857, 5670.188)(137.87128, 5483.682)(138.55365, 12923.95)(139.0526, 472.24)(175.03842, 3132.0398)(157.024, 31937.172)(158.0246, 1254.5021)
4-Hydroxyphenylacetic acid	157063	165452	169821	974938	986267	1010998	1077716	1063045	1078820	823765	822459	1	930451	988605	1033628	1152659	1175090	1196947	(139.04857, 5670.188)(137.87128, 6060.6387)(138.71983, 8775.954)(139.0526, 472.24)(175.03842, 2743.9097)(157.02402, 32005.059)(158.0246, 1254.5021)
2-Hydroxy-2-phenylacetic acid	157063	165452	169821	974938	986267	1010998	1077716	1063045	1078820	823765	822459	1	930451	988605	1033628	1152659	1175090	1196947	(139.04857, 5670.188)(137.87128, 6060.6387)(138.71983, 8775.954)(139.0526, 472.24)(175.03842, 2743.9097)(157.02402, 32005.059)(158.0246, 1254.5021)
p-Hydroxyphenylacetic acid	112542	116694	129237	974938	986267	1010998	1077716	1063045	1078820	823765	822459	1	930451	955984	1033628	1152659	1175090	1196947	(139.04857, 5670.188)(138.05373, 6620.2905)(175.03842, 3905.528)(157.02397, 31766.393)(158.0246, 1254.5021)
2-Hydroxyphenylacetic acid	112542	165452	129237	974938	986267	1010998	1077716	1057343	1078820	823765	822459	1	930451	955984	1033628	1152659	1175090	1196947	(139.04857, 5670.188)(138.05374, 7218.3496)(139.0531, 898.71)(175.03842, 3500.438)(157.02399, 31857.537)(158.0246, 1254.5021)
3-Hydroxyphenylacetic acid	157063	165452	138149	974938	986267	1010998	1077716	1057343	1078820	823765	822459	892514	930451	988605	1033628	1152659	1175090	1196947	(139.04863, 5841.234)(137.88652, 5982.252)(138.71983, 8799.95)(139.0526, 472.24)(175.03842, 2876.982)(157.02397, 32989.395)(158.02463, 1248.8446)
Allantoin	1	1	1	102651	100605	105549	265610	255550	265785	417032	410997	418282	157319	151743	150051	394482	386413	382975	(140.0325, 17099.348)(141.03743, 573.86005)(182.03175, 9804.744)(185.03987, 13293.557)
Betaine	9796341	10214994	9300581	1560688	11836495	3896267	4235336	9238128	4307912	44112164	44106240	44006832	3797567	10907059	3780361	7542537	17254308	17649574	(140.06685, 28309.764)(100.074066, 1100.7167)(118.08461, 26735.383)(118.08562, 814729.56)(119.08879, 34918.582)(120.090004, 2688.93)(124.06145, 1221.89)(123.0528, 152.04)
5-Aminopentanoic acid	9796341	10214994	9300581	1560688	11836495	3896267	4235336	9238128	4307912	44112164	44106240	44006832	3797567	10907059	3780361	7542537	17254308	17649574	(140.06685, 28309.764)(100.074066, 1100.7167)(118.08461, 26735.383)(118.08562, 814729.56)(119.08879, 34918.582)(120.090004, 2688.93)(124.06145, 1221.89)(123.0528, 152.04)
L-Valine	9796341	10214994	9300581	1560688	11836495	3896267	4235336	9238128	4307912	44112164	44106240	44006832	3797567	10907059	3780361	7542537	17254308	17649574	(140.06685, 28309.764)(100.074066, 1100.7167)(118.08461, 26735.383)(118.08562, 814729.56)(119.08879, 34918.582)(120.090004, 2688.93)(124.06145, 1221.89)(123.0528, 152.04)
4-Nitrophenol	1050790	8987841	1141226	1	742442	1384249	1	1590290	1	1249372	787180	1917985	402349	1270335	1	381520	1373087	1	(141.03722, 2176.3923)(142.04002, 403.80252)(127.03585, 128.945)(144.55319, 36611.965)
5-Hydroxymethyluracil	262840	150802	399110	221292	333222	159856	136575	452386	167469	7234100	314490	7226200	4970571	144011	6924169	4655546	4671662	4664450	(144.04575, 67.3875)(145.0476, 50.32)(127.036156, 2329.69)(144.47594, 3871.2402)(145.80081, 138.185)(127.28742, 2359.876)(129.54716, 1076.0188)(130.04926, 43.915)(169.03418, 22564.096)(170.03648, 866.25543)
5-(2-Hydroxyethyl)-4-methylthiazole	1	1	1	1	1	1	131448	126216	125030	1	1	89444	1	1	1	1	1	1	(144.04594, 8386.173)(127.02277, 107653.96)(144.0471, 5880.14)
2-Indolecarboxylic acid	1	1	1	1	1	1	131448	126216	125030	1	1	89444	1	1	1	1	1	1	(144.04623, 7759.665)(185.0399, 16778.002)
L-Cysteine	1130283	1115286	1159107	1	1	1	1	1	1	1489664	1535030	1518826	1	1	1	1	1	1	(145.01538, 10465.719)(129.99316, 47586.574)
D-Alanyl-D-alanine	1	1	1	178768	179302	178594	106455	101606	98739	1	1	1	1	1	1	1	1	1	(146.09053, 1126.6333)(184.87454, 9079.106)(186.0778, 5395.13)(166.07076, 172887.52)(167.07297, 8600.248)(170.079, 419.06)
Adipamide	89231	87794	91899	138993	151049	150129	177935	168970	171217	126984	127909	134706	201865	197773	190244	157107	1	162088	(146.0916, 431.64)(132.10068, 80140.31)(167.07423, 7612.9204)(150.07506, 2028.3954)(154.0846, 367.38)
Oxoglutaric acid	994505	1	1380823	1022975	1563415	1344565	1385488	1109964	1455926	14459645	1202904	1137313	1334574	1417139	1541105	1477893	1269461	1352865	(147.02313, 20849.639)(129.01852, 42031.84)(130.02107, 905.88306)(170.21487, 2756.7559)(170.01184, 516.6)(152.007, 471.25333)
m-Coumaric acid	814398	808786	1578441	2328446	2410625	2431063	2080882	2058624	2093396	203110	197631	192412	3398755	2022540	3567714	2619485	2472189	2541706	(147.04124, 4167.84)(165.05302, 27962.893)(166.05658, 1673.8722)(147.04185, 13735.324)(148.04607, 697.446)(172.81696, 5548.4307)(173.57872, 3970.9714)(174.04247, 3895.4866)
p-Coumaric acid	814398	808786	1578441	2328446	2410625	2431063	2080882	2058624	2093396	203110	197631	192412	3398755	2022540	3567714	2619485	2472189	2541706	(147.04124, 4167.84)(165.05302, 27962.893)(166.05658, 1673.8722)(147.04185, 13735.324)(148.04607, 697.446)(172.81696, 5548.4307)(173.57872, 3970.9714)(174.04247, 3895.4866)
4-Hydroxycinnamic acid	814398	808786	1578441	2328446	2410625	2431063	2080882	2058624	2093396	203110	197631	192412	3398755	2022540	3567714	2619485	2472189	2541706	(147.04124, 4167.84)(165.05302, 27962.893)(166.05658, 1673.8722)(147.04185, 13735.324)(148.04607, 697.446)(172.81696, 5548.4307)(173.57872, 3970.9714)(174.04247, 3895.4866)
2-Keto-glutaramic acid	15461982	7018977	7157778	6881851	6869624	12630861	44871744	3671239	4277359	4369819	4656286	7505046	3885327	3982232	10657339	3558008	3221035	4429640	(147.04207, 391.53198)(127.02337, 126527.375)(128.02422, 18247.89)(129.02061, 17734.547)(149.83073, 79081.78)(150.94539, 7751.6016)(151.05685, 1426.24)(169.86859, 3063.675)(171.98416, 1248.8306)(172.32443, 535.8128)(173.04106, 1496.462)
2-Oxo-4-methylthiobutanoic acid	1	1	1	1	1	6841946	1	1	6195072	1	1	1	10415483	1	1	1	1	1	(149.02176, 260298.19)(151.0269, 232.21)(158.00035, 157.78)
trans-Cinnamic acid	73691	76391	86001	132577	123436	116610	1	1	1	1	1	1	110077	109809	123031	1	1	1	(149.38997, 3165.7212)(150.05377, 84595.24)(151.05696, 4323.165)(152.06526, 1950.6934)(131.04793, 4819.618)(156.04063, 2477.104)
L-Methionine	2140523	2178426	2211159	4139303	4141284	4150361	1	1	6570143	7630184	1	7878840	85288	121292	11773995	146057	100623	128602	(150.05318, 158907.42)(152.0546, 10418.66)(150.6923, 108505.6)(151.22386, 14375.185)(173.12361, 3238.3875)(174.04175, 5533.15)
L-Ribulose	2164683	2206909	234446	4220534	4264448	4239671	6719754	6746755	6815434	280539	265179	300215	12228080	12458685	12452608	8105922	7994992	7961097	(150.05371, 272661.84)(151.05663, 21031.967)(152.06404, 1322.9576)(156.0761, 1235.32)(136.11885, 2530.1443)(173.8202, 7745.434)(156.0394, 632.36)
D-Ribose	2164683	2206909	234446	4220534	4264448	4239671	6719754	6746755	6815434	280539	265179	130095	12228080	12458685	12452608	8105922	7994992	7961097	(150.05373, 273289.8)(151.05663, 21031.967)(152.06404, 1322.9576)(156.0761, 1235.32)(136.12247, 2658.9976)(173.87584, 8088.672)(175.0425, 1921.06)(156.0394, 632.36)
L-Arabinose	2164683	2206909	234446	4220534	4264448	4239671	6719754	6746755	6815434	280539	265179	130095	12228080	12458685	12452608	8105922	7994992	7961097	(150.05373, 273289.8)(151.05663, 21031.967)(152.06404, 1322.9576)(156.0761, 1235.32)(136.12247, 2658.9976)(173.87584, 8088.672)(175.0425, 1921.06)(156.0394, 632.36)
Mevalonic acid	164648	165787	167430	75758	76981	77913	1	1	1	1	1	1	1	1	1	1	1	1	(150.07584, 2142.915)(132.07574, 72792.94)(171.06108, 9371.183)
2-Phenylglycine	186268	565798	612612	244633	245279	240186	419013	410206	1	1366819	1307791	1370400	786652	808305	792209	822159	506307	797685	(152.3518, 1760.2507)(136.05989, 2661.9158)(156.57968, 16861.3)(156.31451, 4456.986)(157.0458, 517.666)
Acetaminophen	186268	565798	612612	244633	245279	240186	419013	410206	1	1366819	1307791	1370400	786652	808305	792209	822159	506307	797685	(152.3518, 1760.2507)(136.05989, 2661.9158)(156.57968, 16861.3)(156.31451, 4456.986)(157.0458, 517.666)
4-(Methylamino)benzoic acid	186268	565798	612612	244633	245279	240186	419013	410206	1	1366819	1307791	1370400	786652	808305	792209	822159	506307	797685	(152.3518, 1760.2507)(136.05989, 2661.9158)(156.57968, 16861.3)(156.31451, 4456.986)(157.0458, 517.666)
Norepinephrine	1	200807	1	244871	245347	240186	1	1	1	1	928951	1	786652	808305	792946	479529	1	1	(152.51022, 2121.169)(157.08092, 11659.137)
Pyridoxine	1	209364	1	1	245347	240186	1	1	1	1	928951	1	786652	808305	792946	479529	1	1	(152.56584, 2221.9138)(157.08096, 11214.732)
Dopamine	1068143	1070207	1090629	1432919	1467590	1439193	792922	794363	802597	247641	244081	265933	270802	292020	274163	262311	261062	272732	(154.0846, 428.61)(136.07446, 55051.234)(137.07735, 3163.2354)(177.06812, 2219.4363)
Xanthine	977680	743286	664977	4082739	917086	1313741	737822	1222728	796330	12638055	11376266	1069594	4227395	1872770	1215678	4031494	420568	921530	(154.37245, 6214.518)(156.82199, 729.1599)(175.0204, 46713.438)(176.02524, 950.9363)(158.09073, 7082.9565)(160.01456, 1689.0468)
Orotic acid	770072	779131	801520	962379	993533	950087	1098739	1093423	1102771	808045	797939	879662	900005	975579	997317	1185039	1170136	1189562	(157.02226, 51538.574)(158.02457, 1234.8029)(161.02646, 1193.59)(138.00568, 756.8309)(157.02287, 49592.598)(158.025, 1221.6428)(144.02156, 2149.3374)(162.99606, 2025.2913)
Citraconic acid	370222	364880	369162	209307	225450	224637	130832	1	131655	1	1	1	1	1	1	1	1	1	(157.02356, 12518.304)(158.0246, 480.63623)(135.00203, 14111.573)
Itaconic acid	370222	364880	369162	209307	225450	224637	130832	1	131655	1	1	1	1	1	1	1	1	1	(157.02356, 12518.304)(158.0246, 480.63623)(135.00203, 14111.573)
2-Pyrocatechuic acid	271928	128733	259750	349748	363989	338592	297967	275579	304353	184738	170069	1	1	1	1	125567	117711	149496	(157.0313, 1971.45)(139.02377, 1226.6936)(156.0411, 2434.54)(139.0251, 648.15)(182.0321, 51283.348)(160.79587, 2710.397)(161.00867, 3573.9434)
Citrulline	391172	1025265	715344	1115827	1385661	555681	693862	495568	681343	909873	833174	827142	3457638	3353653	3562075	1056562	965224	921821	(157.0816, 42334.58)(158.09097, 3638.7102)(159.59491, 2482.3228)(182.07802, 7718.2046)(183.08089, 569.3233)
L-Malic acid	861513	853353	862044	1194463	1251037	1216812	1453981	1510532	1452745	1322773	1316659	1451604	1599544	1749013	1736443	1554263	1552782	1561280	(158.89493, 8581.149)(160.01454, 2251.6199)(139.00148, 81738.5)(140.00424, 3460.5815)
Malic acid	861513	853353	862044	1194463	1251037	1216812	1453981	1510532	1452745	1322773	1316659	1451604	1599544	1749013	1736443	1554263	1552782	1561280	(158.89493, 8581.149)(160.01454, 2251.6199)(139.00148, 81738.5)(140.00424, 3460.5815)
DL-2-Aminooctanoic acid	13054240	13511923	13863270	15568915	15880367	16277556	15075362	5534795	14781513	7249004	11269317	8558906	8327611	7294385	6622740	4850019	3444924	14580589	(160.13206, 513144.38)(161.46866, 21454.836)(162.13585, 1107.2843)
Pentyl butanoate	216723	203951	408869	193180	205450	203380	281367	249413	205629	144847	138801	161225	220466	217029	227703	220383	303371	263914	(160.13214, 625952.3)(161.13506, 44142.23)(162.1369, 2904.9182)(163.1138, 13897.13)
Pelargonic acid	216723	203951	238042	193180	205450	203380	281367	249413	205629	144847	138801	468576	165734	217029	227703	220383	303371	263914	(160.13214, 635502.2)(161.13506, 44836.688)(162.1369, 2871.2869)(163.1138, 13971.897)
N-Formyl-L-methionine	629293	602076	632109	1105569	1101292	1	1257156	1	1	1923721	1929057	1809044	1776943	1645191	1413285	1326907	1365431	1453826	(161.03154, 515.99)(201.04123, 8343.072)(186.75966, 24010.72)(187.0266, 5351.24)
1,2-diacylglycerol	506143	535441	1	1	286118	387150	466115	2858440	449929	3894112	748614	1	527234	944251	417366	315700	334742	182367	(163.05829, 6781.268)(166.05725, 586.245)(146.45134, 3444.4858)(165.06671, 89461.0)(166.7389, 9995.98)(167.073, 822.2)(145.04828, 8592.222)(185.0399, 10487.199)(169.0341, 22479.947)(170.03647, 1041.749)(172.03928, 355.86252)
Conduritol B epoxide	506143	535441	1	1	286118	387150	466115	2858440	449929	3894112	748614	1	527234	944251	417366	315700	334742	182367	(163.05829, 6781.268)(166.05725, 586.245)(146.45134, 3444.4858)(165.06671, 89461.0)(166.7389, 9995.98)(167.073, 822.2)(145.04828, 8592.222)(185.0399, 10487.199)(169.0341, 22479.947)(170.03647, 1041.749)(172.03928, 355.86252)
m-Aminobenzoic acid	637513	645907	634312	1	1	1	1	1	1	902815	929722	894360	1645286	1441052	1306256	1	1	1	(165.0535, 210.97)(138.0543, 24782.45)(139.0531, 898.71)
p-Aminobenzoic acid	637513	645907	634312	1	1	1	1	1	1	902815	929722	894360	1645286	1441052	1306256	1	1	1	(165.0535, 210.97)(138.0543, 24782.45)(139.0531, 898.71)
L-Fucose	3590191	3629970	532541	673732	768711	511213	662837	521415	502387	2915347	2949938	2980058	2712801	2476058	2391541	2070526	2126646	456760	(166.07137, 4146.6523)(167.07431, 187.47198)(166.08347, 1087.36)(187.11807, 19954.822)(188.06801, 937.04224)(169.0501, 1713.9775)(170.0463, 475.18)
Acetylhomoserine	495269	509175	505587	276224	278254	271570	188726	187125	191681	317218	182803	308212	367281	375386	340606	209013	204181	195391	(166.08102, 2282.0962)(166.0851, 64019.02)(167.08803, 4601.1816)(144.0645, 15046.16)(184.16957, 13799.403)(167.67407, 2016.0795)(170.7268, 3434.005)(171.06, 2186.87)
Aminoadipic acid	495269	509175	505587	276224	278254	271570	188726	187125	191681	317218	182803	308212	367281	375386	340606	209013	204181	195391	(166.08102, 2282.0962)(166.0851, 64019.02)(167.08803, 4601.1816)(144.0645, 15046.16)(184.16957, 13799.403)(167.67407, 2016.0795)(170.7268, 3434.005)(171.06, 2186.87)
N-methyl-L-glutamic Acid	495269	509175	505587	276224	278254	271570	188726	187125	191681	317218	182803	308212	367281	375386	340606	209013	204181	195391	(166.08102, 2282.0962)(166.0851, 64019.02)(167.08803, 4601.1816)(144.0645, 15046.16)(184.16957, 13799.403)(167.67407, 2016.0795)(170.7268, 3434.005)(171.06, 2186.87)
Tropic acid	334628	335815	335025	1849832	685586	3547880	1079178	3821861	1272727	181486	176260	183126	1031019	482630	1092621	3649730	453891	1184402	(167.89624, 4576.479)(150.05371, 125864.875)(151.05666, 9494.922)(152.05864, 1540.6234)(167.07347, 6730.5005)
Methionine sulfoxide	429613	444171	480403	1385047	1396870	1383377	872219	845413	869670	1	1	1	102424	1	111883	332567	331586	1	(168.0501, 1134.4501)(166.05658, 1336.3844)(148.04578, 702.91)(188.72559, 14749.947)(191.03658, 11999.603)(171.02377, 899.7285)
Pyridoxal	2173985	2216673	2248414	4208307	4166035	4142160	6598508	6586355	6689916	7884553	7740101	8127282	11938348	12159518	12144283	7808339	7698750	7634151	(168.06335, 6502.7935)(150.05383, 339792.62)(151.05684, 21022.695)(152.0637, 1304.426)(173.37482, 6297.2983)
L-Phenylalanine	4491011	4477056	4500091	7240248	7296790	782957	208401	202121	204211	271446	285580	269987	359926	352059	348922	180645	179785	180421	(169.70496, 114086.87)(167.0883, 26388.062)(168.08966, 709.2)(188.06792, 14091.23)(189.06973, 2930.7131)
3-Methylhistidine	95906	102695	102465	122170	118418	126848	92555	94377	89080	1	1	1	1	134830	1	1	1	1	(170.09451, 7539.1523)(177.06825, 16636.996)
1-Methylhistidine	95906	102695	102465	122170	118418	126848	92555	94377	89080	1	1	1	1	134830	1	1	1	1	(170.09451, 7539.1523)(177.06825, 16636.996)
Vanillic acid	201948	183774	1	1550085	2266291	1236436	6502117	1624098	2075433	3260702	3770608	3591063	3270136	2832416	2751136	2458504	2771172	2370429	(170.38063, 1322.2816)(153.03786, 1682.9585)(154.04518, 429.59872)(169.05226, 1218.8534)(170.04785, 585.575)(191.23747, 58850.953)(192.46536, 4735.0415)(193.2331, 2317.3901)(175.42441, 308.992)(177.0323, 577.56)
3-Hydroxymandelic acid	201948	183774	1	1550085	2266291	1236436	6502117	1624098	2075433	3260702	3770608	3591063	3270136	2832416	2751136	2458504	2771172	2370429	(170.38063, 1322.2816)(153.03786, 1682.9585)(154.04518, 429.59872)(169.05226, 1218.8534)(170.04785, 585.575)(191.23747, 58850.953)(192.46536, 4735.0415)(193.2331, 2317.3901)(175.42441, 308.992)(177.0323, 577.56)
Homogentisic acid	201948	183774	1	1550085	2266291	1236436	6502117	1624098	2075433	3260702	3770608	3591063	3270136	2832416	2751136	2458504	2771172	2370429	(170.38063, 1322.2816)(153.03786, 1682.9585)(154.04518, 429.59872)(169.05226, 1218.8534)(170.04785, 585.575)(191.23747, 58850.953)(192.46536, 4735.0415)(193.2331, 2317.3901)(175.42441, 308.992)(177.0323, 577.56)
Uric acid	838567	851783	874022	1329941	1394096	1412890	1488579	1474290	1503511	1510428	1468965	1567684	3198081	3301130	3367470	2425617	2272122	2336100	(170.67332, 97626.47)(170.03632, 8568.982)(172.03796, 5787.3633)(169.03435, 89672.914)(170.03677, 3363.5962)(171.0478, 390.03)(191.01958, 579.4367)(173.00853, 4114.525)
Ethyl glutarate	2454575	218124	8603996	1752627	3474209	2404877	2155313	191500	1937110	290841	1	1	1	1	1	3756888	389438	448775	(171.02025, 43320.395)(172.10051, 706.68915)(171.0985, 23467.53)
Pyridoxamine	1	89278	261844	1	1	1	1	1	1	248820	168182	261179	1	1	1	1	1	478527	(171.09825, 8232.39)(171.10153, 24278.654)(196.0945, 3942.21)(173.06618, 4798.885)
Beta-Glycerophosphoric acid	649729	672988	737530	1	1	1	1	1	1	658294	626686	661511	625285	536396	512144	1	1	1	(172.0168, 10684.888)(157.01576, 424.03668)(197.00443, 50592.08)(198.0052, 131.595)
Glycerol 3-phosphate	649729	672988	737530	1	1	1	1	1	1	658294	626686	661511	625285	536396	512144	1	1	1	(172.0168, 10684.888)(157.01576, 424.03668)(197.00443, 50592.08)(198.0052, 131.595)
Homovanillyl alcohol	1	1	1	1	1	1	1	1	1	1	1	1	168750	150195	169801	1	1	1	(172.09143, 22957.312)
2-Octenedioic acid	244902	1	1	1	1	312762	1	1	1	182235	1	127772	1	1	1	1	1	1	(173.07735, 3689.2864)(173.076, 16855.45)(157.0801, 11388.93)(198.0708, 609.27)(177.05394, 6242.143)
p-Cresol sulfate	649729	672988	737530	539312	540907	515295	167887	161026	164504	658878	437523	662112	851850	536396	776669	398359	397305	396121	(173.79541, 30969.441)(175.01625, 46722.11)(157.01564, 509.86447)(197.00389, 40616.176)(198.0052, 175.63)
Glycylproline	1471499	1537240	1464145	6180536	1270675	1300676	5418004	1183838	344192	1392815	1350778	1386668	6076337	1	1	1169816	4714140	4760469	(174.089, 197.96)(157.08162, 33445.05)(158.08472, 154.02501)(157.0824, 36855.895)(199.08057, 102.98)(177.06778, 16634.623)
Phosphocreatinine	3852894	4373255	12001920	4021315	5683819	4090443	6370816	6769054	6410979	4185454	222963	11601177	4134268	1	181471	3953797	1	171806	(175.0168, 63165.05)(199.04315, 9178.212)(176.02504, 1152.4083)(216.45436, 82484.22)(217.79745, 12491.816)(199.50502, 2338.0715)
cis-Aconitic acid	480739	1	1	273732	478138	186680	36989660	605455	421247	1	737601	22137448	563255	1276215	1	464300	452886	1975237	(175.01997, 54112.074)(176.02466, 1495.2444)(159.01207, 6927.135)(160.0132, 1315.2833)(175.69226, 44803.184)(176.0247, 1712.4551)(158.35223, 1333.5532)(197.00366, 17480.523)(178.99312, 7905.2993)(179.99255, 292.87)
Dehydroascorbic acid	480739	1	1	273732	478138	186680	36989660	605455	421247	1	737601	22137448	563255	1276215	1	464300	452886	1975237	(175.01997, 54112.074)(176.02466, 1495.2444)(159.01207, 6927.135)(160.0132, 1315.2833)(175.69226, 44803.184)(176.0247, 1712.4551)(158.35223, 1333.5532)(197.00366, 17480.523)(178.99312, 7905.2993)(179.99255, 292.87)
gallic acid	428273	451446	454470	347921	343574	318047	1	1	1	336144	237250	314829	1	1	1	1	1	1	(175.03279, 14116.573)(175.03485, 14343.901)(193.01018, 8863.756)
Ureidosuccinic acid	186697	198070	162835	116212	128361	127843	1	1	1	127905	128271	116859	125805	112223	1	1	1	1	(177.05328, 8602.186)(201.04169, 13774.527)
Phenacetylglycine	313274	314280	323254	471817	458918	475061	588980	568009	563061	721021	718302	698050	1069947	1073415	1038819	642207	618973	629713	(177.06812, 14780.937)(216.06091, 18633.307)(217.06406, 1565.736)(177.06938, 17984.986)(194.07927, 23800.613)(195.08318, 1109.9784)
2-Methylhippuric acid	313274	314280	323254	471817	458918	475061	588980	568009	563061	721021	718302	698050	1069947	1073415	1038819	642207	618973	629713	(177.06812, 14780.937)(216.06091, 18633.307)(217.06406, 1565.736)(177.06938, 17984.986)(194.07927, 23800.613)(195.08318, 1109.9784)
Phenylacetylglycine	313274	314280	323254	471817	458918	475061	588980	568009	563061	721021	718302	698050	1069947	1073415	1038819	642207	618973	629713	(177.06812, 14780.937)(216.06091, 18633.307)(217.06406, 1565.736)(177.06938, 17984.986)(194.07927, 23800.613)(195.08318, 1109.9784)
trans-Coniferylaldehyde	166510	3049105	1338667	235965	237810	238364	253557	225389	227908	1835924	375904	1935006	342963	587907	595412	269397	581198	454573	(180.0627, 64.44)(162.93268, 3625.9556)(181.96124, 22525.941)(183.08203, 1812.6837)(166.0707, 20378.23)(203.05186, 72249.31)(204.0545, 11152.02)(188.0526, 565.43)
4-Methoxycinnamic acid	166510	3049105	1338667	235965	237810	238364	253557	225389	227908	1835924	375904	1935006	342963	587907	552991	269397	581198	454573	(180.0627, 64.44)(162.93268, 3626.9463)(181.96124, 22547.32)(183.08203, 1814.8245)(166.0707, 20481.81)(203.05186, 72249.31)(204.0545, 11152.02)(188.0526, 565.43)
Hippuric acid	239924	481048	1181874	1934583	1946329	1939986	599445	583359	578203	214901	220031	220338	3419241	3369476	3298118	1392428	1410770	1398157	(180.06345, 39649.676)(181.06673, 2923.2903)(162.0527, 2021.5966)(202.0457, 45320.734)(203.0497, 25258.58)(185.04004, 6921.059)
Myoinositol	2729107	3345962	3473271	1244172	761299	1089015	1	1346119	1278676	713175	726284	1325443	1794228	1526277	1489024	1	2006897	1881825	(181.31633, 52242.32)(181.92603, 3070.3433)(162.68146, 5763.4263)(182.0794, 36966.98)(203.05064, 57617.117)(204.05423, 5436.7197)(185.03986, 4636.2075)
D-Fructose	2729107	3345962	3473271	1244172	761299	1089015	1	1346119	1278676	713175	726284	1325443	1794228	1526277	1489024	1	2006897	1881825	(181.31633, 52242.32)(181.92603, 3070.3433)(162.68146, 5763.4263)(182.0794, 36966.98)(203.05064, 57617.117)(204.05423, 5436.7197)(185.03986, 4636.2075)
Beta-D-Galactose	2729107	3345962	3473271	1244172	761299	1089015	1	1346119	1278676	713175	726284	1325443	1794228	1526277	1489024	1	2006897	1881825	(181.31633, 52242.32)(181.92603, 3070.3433)(162.68146, 5763.4263)(182.0794, 36966.98)(203.05064, 57617.117)(204.05423, 5436.7197)(185.03986, 4636.2075)
D-Mannose	2729107	3345962	3473271	1244172	761299	1089015	1	1346119	1278676	713175	726284	1325443	1794228	1526277	1489024	1	2006897	1881825	(181.31633, 52242.32)(181.92603, 3070.3433)(162.68146, 5763.4263)(182.0794, 36966.98)(203.05064, 57617.117)(204.05423, 5436.7197)(185.03986, 4636.2075)
D-Galactose	2729107	3345962	3473271	1244172	761299	1089015	1	1346119	1278676	713175	726284	1325443	1794228	1526277	1489024	1	2006897	1881825	(181.31633, 52242.32)(181.92603, 3070.3433)(162.68146, 5763.4263)(182.0794, 36966.98)(203.05064, 57617.117)(204.05423, 5436.7197)(185.03986, 4636.2075)
alpha-D-Allofuranose	2729107	3345962	3473271	1244172	761299	1089015	1	1346119	1278676	713175	726284	1325443	1794228	1526277	1489024	1	2006897	1881825	(181.31633, 52242.32)(181.92603, 3070.3433)(162.68146, 5763.4263)(182.0794, 36966.98)(203.05064, 57617.117)(204.05423, 5436.7197)(185.03986, 4636.2075)
Talose	2729107	3345962	3473271	1244172	761299	1089015	1	1346119	1278676	713175	726284	1325443	1794228	1526277	1489024	1	2006897	1881825	(181.31633, 52242.32)(181.92603, 3070.3433)(162.68146, 5763.4263)(182.0794, 36966.98)(203.05064, 57617.117)(204.05423, 5436.7197)(185.03986, 4636.2075)
D-Glucose	2729107	3345962	3473271	1244172	761299	1089015	1	1346119	1278676	713175	726284	1325443	1794228	1526277	1489024	1	2006897	1881825	(181.31633, 52242.32)(181.92603, 3070.3433)(162.68146, 5763.4263)(182.0794, 36966.98)(203.05064, 57617.117)(204.05423, 5436.7197)(185.03986, 4636.2075)
o-Tyrosine	2095395	2043900	415432	3282932	3431356	3353529	902362	895617	914189	570205	547687	602763	1241156	1260821	603821	581973	718979	788163	(182.07883, 42232.906)(183.0812, 2359.7065)(186.0812, 1387.37)(164.4762, 36686.074)(167.07312, 3242.0913)(182.07996, 67187.11)(183.08282, 4484.904)(166.07176, 132567.03)(167.07422, 7369.1436)(187.22621, 4747.4937)
L-Tyrosine	2095395	2037273	415432	3282932	3431356	3353529	902362	895617	914189	570205	547687	602763	1241156	1260821	603821	581973	718979	788163	(182.07883, 42232.906)(183.0812, 2359.7065)(186.0812, 1387.37)(164.4762, 36686.074)(167.07312, 3242.0913)(182.07996, 67187.11)(183.08282, 4484.904)(166.07176, 132567.03)(167.07422, 7369.1436)(187.22621, 4747.4937)
Galactitol	2057324	1974853	2324071	2656132	2765673	2805810	1635111	1653733	1679495	470750	493503	524146	1045088	1110516	1192155	497106	514671	924555	(182.07962, 95845.65)(183.08244, 6426.8804)(166.0711, 143754.64)(167.0737, 8305.282)(166.08383, 8589.089)(187.06169, 3662.9822)
Mannitol	2057324	1974853	2324071	2656132	2765673	2805810	1635111	1653733	1679495	470750	493503	524146	1045088	1110516	1192155	497106	514671	924555	(182.07962, 95845.65)(183.08244, 6426.8804)(166.0711, 143754.64)(167.0737, 8305.282)(166.08383, 8589.089)(187.06169, 3662.9822)
N-Hydroxy-l-tyrosine	661937	671315	707888	767158	827179	817107	880962	780996	740533	1645518	1603676	1587561	1121400	1109789	959578	1046684	1016718	1041250	(184.0711, 15220.317)(199.0852, 197.32)(182.73611, 60041.84)(182.0697, 1302.1925)(220.05782, 30014.49)(221.05603, 1320.5819)(202.88316, 83431.81)(204.05359, 6291.6626)
L-Carnitine	9046805	9074214	8827305	7746997	7783526	7854729	2205158	2190578	2214177	2554618	1288497	1275010	2754884	2628737	1485761	287435	1416743	1279946	(184.09401, 484.1225)(144.10101, 33070.58)(145.10431, 1978.8049)(162.1102, 20619.049)(162.11102, 71769.8)(163.11888, 4298.117)(166.44237, 113862.336)(167.08751, 10543.017)(168.08954, 686.8833)
Glucosamine	495269	509175	505587	276224	278254	271570	188726	187125	191681	195765	182803	199681	328766	334938	304882	209013	204181	195391	(184.09474, 1242.5857)(166.0807, 2307.6775)(166.08409, 39197.43)(167.08803, 4601.1816)(184.0578, 14605.482)
Phosphorylcholine	3974480	3947279	3944381	3719387	3900115	3862280	4150930	3976363	4039037	2537176	2168828	2388959	3773563	4000008	3718583	3619909	2098279	3726501	(184.51068, 112183.95)(185.77597, 9284.114)(187.0796, 6682.7227)(168.06343, 1980.3815)(186.07936, 20856.36)(187.0802, 144.69)(167.07309, 9794.775)(212.07405, 1839.9658)
Hydroxyphenyllactic acid	594642	588797	1352569	812543	819694	827247	467810	462145	468249	141476	132008	144923	149558	158074	157499	126071	124985	124470	(184.84827, 9261.362)(185.73488, 24697.883)(186.06502, 11608.453)(165.05353, 11789.86)(184.82353, 15539.288)(185.31618, 12458.887)(186.07019, 1235.7233)(165.05302, 40549.77)(166.05658, 1883.7166)(209.52507, 102522.18)(210.0602, 87795.7)
Homovanillic acid	594642	588797	1352569	812543	819694	827247	467810	462145	468249	141476	132008	144923	149558	158074	157499	1	1	1	(185.06389, 11641.406)(186.07048, 3414.62)(165.05353, 11789.86)(184.07161, 20277.44)(185.31618, 12458.887)(186.07019, 1235.7233)(165.05302, 40549.77)(166.05658, 1883.7166)(209.52507, 102522.18)(210.0602, 87795.7)
Lysyl-Glycine	13090700	14026222	14225869	3784168	3735144	3962418	4574471	4946997	5238292	8646659	8002474	7557896	8122516	7548620	7944437	5178310	5197444	7104884	(185.11526, 104507.984)(186.11765, 3856.1477)(186.11952, 158.87666)
Glycyl-Serine	1	1	1	1	1	1	1	111874	125030	1	1	1	1	1	1	1	1	1	(186.06119, 12454.865)(187.06105, 7663.1553)(168.0498, 1610.09)
L-4-Hydroxyglutamine	1	1	1	1	1	1	1	111874	125030	1	1	1	1	1	1	1	1	1	(186.06119, 12454.865)(187.06105, 7663.1553)(168.0498, 1610.09)
Alanyl-Aspartic acid	1368896	1323820	1401829	1754131	1897299	1599140	1607025	1453874	1562645	1353625	1462370	1421436	1613406	1537851	1577262	1216837	1363470	1350504	(186.06595, 61556.58)(187.06277, 43737.23)(188.06601, 1163.2811)(189.0751, 2197.1394)
5-Methoxyindoleacetate	3803501	523321	472478	730242	1	473872	506398	535871	495835	802229	456858	856204	1015730	816116	1883001	1859879	1505684	268579	(187.0625, 27796.951)(188.06696, 1002.2519)(208.34169, 358.3975)(188.90498, 2512.355)(189.0696, 987.77)(230.06761, 239.46999)(231.06865, 249.625)
N-Heptanoylglycine	97959	100553	98348	106134	110042	96493	153767	1	1	1	178677	149554	154707	153320	153160	234924	217487	203326	(187.12112, 6762.952)(190.1366, 2632.2334)(215.1233, 16347.335)
Saccharin	211184	222580	228150	1	1	1	1	1	1	1	1	1	1	1	1	1	1	1	(189.00456, 7642.31)(205.98625, 9209.88)
N6-Acetyl-L-lysine	1	1	1	1	1	1	1	1	1	118929	117888	1	82477	79048	82173	1	1	1	(189.12097, 1803.8168)(173.11646, 783.9)(211.10484, 4209.64)(193.0979, 6765.3)
Glycyl-Isoleucine	1	1	1	1	1	1	1	1	1	118929	117888	1	82477	79048	82173	1	1	1	(189.12097, 1803.8168)(173.11646, 783.9)(211.10484, 4209.64)(193.0979, 6765.3)
N-Alpha-ccetyllysine	1	1	1	1	1	1	1	1	1	118929	117888	1	82477	79048	82173	1	1	1	(189.12097, 1803.8168)(173.11646, 783.9)(211.10484, 4209.64)(193.0979, 6765.3)
Glycyl-L-leucine	1	1	1	1	1	1	1	1	1	118929	117888	1	82477	79048	82173	1	1	1	(189.12097, 1803.8168)(173.11646, 783.9)(211.10484, 4209.64)(193.0979, 6765.3)
Homo-L-arginine	1	1	1	1	1	1	1	1	1	1	1	1	142012	186551	1	1	1	1	(189.12845, 9919.385)(214.1196, 656.04004)(215.12265, 7845.415)(197.1174, 60066.883)
homo-cis-Aconitate	428273	451446	454470	347921	343574	1	1	1	1	367212	379609	346938	1	160330	162664	1	1	1	(190.43643, 10849.786)(175.0329, 14364.42)(189.04169, 1144.426)(175.03485, 13680.187)(193.01038, 8705.598)
Cysteinyl-Serine	75389	84011	243988	1	1	1	1	1	1	1	1	1	1	1	1	1	1	1	(191.03886, 60066.918)(210.06023, 68992.66)(232.36853, 3331.3633)(233.03226, 9812.77)
Undecanoic acid	1	1	1	1	1	1	1	1	1	1	1	1	91248	83412	1	1	1	1	(191.1771, 2833.8599)(209.15096, 6149.885)
Glucaric acid-1,4-lactone	48822888	48370412	49553916	68011528	70497608	69661280	82522808	86308520	82754760	61077952	60598548	66295388	72904240	78219304	81608072	85033392	87807240	86169272	(193.03241, 23955.83)(194.03572, 444.3557)(175.02083, 58720.008)(176.0248, 1418.0264)(215.0151, 3727452.2)(216.01825, 233715.06)(197.00392, 16447.424)(198.00517, 598.31604)
Citric acid	48822888	48370412	49553916	68011528	70497608	69661280	82522808	86308520	82754760	61077952	60598548	66295388	72904240	78219304	81608072	85033392	87807240	86169272	(193.03241, 23955.83)(194.03572, 444.3557)(175.02083, 58720.008)(176.0248, 1418.0264)(215.0151, 3727452.2)(216.01825, 233715.06)(197.00392, 16447.424)(198.00517, 598.31604)
Isocitric acid	48822888	48370412	49553916	68011528	70497608	69661280	82522808	86308520	82754760	61077952	60598548	66295388	72904240	78219304	81608072	85033392	87807240	86169272	(193.03241, 23955.83)(194.03572, 444.3557)(175.02083, 58720.008)(176.0248, 1418.0264)(215.0151, 3727452.2)(216.01825, 233715.06)(197.00392, 16447.424)(198.00517, 598.31604)
Methyl beta-D-glucopyranoside	281762	8355606	421213	235322	232641	238783	314953	293788	276127	6558833	413184	393664	6087477	5670666	5537663	318892	303019	324420	(194.07915, 12634.563)(195.08298, 259.95)(177.0683, 15112.755)(195.75842, 429.19003)(178.0839, 19.015)(217.06406, 267.834)(199.0559, 690.8129)
Methyl alpha-D-glucopyranoside	281762	8355606	421213	235322	232641	238783	314953	293788	276127	6558833	413184	393664	6087477	5670666	5537663	318892	303019	324420	(194.07915, 12634.563)(195.08298, 259.95)(177.0683, 15112.755)(195.75842, 429.19003)(178.0839, 19.015)(217.06406, 267.834)(199.0559, 690.8129)
5-Methoxytryptamine	1	1	1	1	1	1	1	1	1	1	1	1	149268	138193	126957	1	1	1	(194.12213, 7674.5234)
L-Kynurenine	1	1	1	1	1	1	1	1	1	1	1	1	170643	160973	145385	1	1	1	(196.09174, 400.27002)(231.06865, 1171.6333)
N-(2-Oxohexanoyl)homoserine lactone	1	1	1	92886	94149	1	119692	115749	127058	133611	133233	143729	178095	184148	168899	129222	113023	130666	(196.09474, 8335.432)(240.10573, 582.7867)(221.08946, 2907.2532)
N-Acetylhistidine	647943	659734	702029	1	1	1	1	1	1	811896	1266348	889230	1	1	1	1	1	1	(199.08545, 199.75)(182.08028, 24360.227)(183.08293, 1639.0317)(225.08354, 129.56667)
5-Dodecenoic acid	222251	233749	1	170201	158948	1	1	1	1	1	1	1	1	1	1	1	1	1	(199.16768, 2599.425)(181.15724, 6361.1104)(221.14932, 5166.3477)
11-Dodecenoic acid	222251	233749	1	170201	158948	1	1	1	1	1	1	1	1	1	1	1	1	1	(199.16768, 2599.425)(181.15724, 6361.1104)(221.14932, 5166.3477)
Gluconic acid	2110808	5366602	3764902	2218511	2186746	1	3430299	4357543	1	3093927	3099275	3241825	3753838	3089697	9476627	3187343	3215586	3339477	(200.0691, 222.49)(180.06335, 2387.86)(181.0588, 15.65)(182.066, 757.53)(184.0712, 283.85)(219.80588, 1759.5325)(220.0573, 11457.07)(201.04187, 202606.06)(202.04483, 12626.407)
Dodecanoic acid	1	1	1	1	1	1	1	1	1	1	1	1	279943	1	1	1	1	1	(201.1822, 1060.07)(183.1721, 17343.59)
Simazine	656504	652962	672146	1179836	434880	1199506	664988	605111	590952	1471674	1549350	1510045	2208218	1895083	1769355	743490	1	722466	(202.07507, 3103.7815)(203.07864, 1151.885)(204.08502, 38400.34)(206.17955, 2715.5647)(226.56549, 5169.404)
Phenylalanyl-Glycine	253093	1	256283	1	1	1	663199	1	690601	600870	612619	602093	819338	840052	802959	1	1	1	(204.0842, 19919.316)(225.1086, 646.635)(205.09604, 15238.305)(227.58203, 18231.533)(228.58476, 1076.23)(231.08725, 236.89001)
Glycyl-Phenylalanine	253093	1	256283	1	1	1	663199	1	690601	600870	612619	602093	819338	840052	802959	1	1	1	(204.0842, 19919.316)(225.1086, 646.635)(205.09604, 15238.305)(227.58203, 18231.533)(228.58476, 1076.23)(231.08725, 236.89001)
L-Tryptophan	1605195	1518180	1591908	1	1	1	1	1	1	515937	495188	472044	766286	838046	803629	1	1	1	(204.08586, 37694.746)(205.08882, 1511.9701)(186.7456, 8569.503)(187.0795, 202.515)(227.75006, 18639.531)(228.58514, 1369.8)(231.08955, 1544.15)(212.0743, 2418.5151)
Acetyl-D-carnitine	295518	183859	232968	1714087	1720817	1688312	1775528	1765746	1745196	1	1	1	1876802	1884972	1	1	1959807	1701938	(204.12128, 267.685)(186.11273, 5728.288)(226.10185, 269.77)(208.09229, 3336.3762)
L-Acetylcarnitine	295518	183859	232968	1714087	1720817	1688312	1775528	1765746	1745196	1	1	1	1876802	1884972	1	1	1959807	1701938	(204.12128, 267.685)(186.11273, 5728.288)(226.10185, 269.77)(208.09229, 3336.3762)
DL-Acetylcarnitine	295518	183859	232968	1714087	1720817	1688312	1775528	1765746	1745196	1	1	1	1876802	1884972	1	1	1959807	1701938	(204.12128, 267.685)(186.11273, 5728.288)(226.10185, 269.77)(208.09229, 3336.3762)
Threoninyl-Valine	187183	177700	175770	1	1	1	1	1	1	244209	1055811	299583	4688400	1	1	1	1	1	(204.12248, 1878066.4)(205.12558, 172752.27)(219.64099, 9180.814)
Leucyl-Serine	187183	177700	175770	1	1	1	1	1	1	244209	1055811	299583	4688400	1	1	1	1	1	(204.12248, 1878066.4)(205.12558, 172752.27)(219.64099, 9180.814)
2-Methylcitric acid	324709	323871	330118	175466	151618	134881	151634	141005	144709	217355	314712	223535	1248132	1189160	1177717	141072	141386	148797	(206.04163, 6410.4766)(188.36668, 7872.134)(189.04225, 255.1)(210.05882, 17232.484)(211.06233, 905.95996)(189.04124, 728.195)(229.02911, 7236.5283)(230.0432, 135.345)
Lipoic acid	124032	180069	119207	175466	151618	134881	151634	141005	144709	323515	314712	329578	1248132	1189160	1177717	141072	141386	148797	(206.0426, 725.32)(188.03258, 6438.7363)(189.0424, 860.11)(212.05083, 4483.1226)(190.68506, 54659.04)(192.81963, 4756.645)(193.0334, 15323.7295)(194.03639, 268.00665)(229.36317, 5496.0537)(231.23894, 3856.438)(215.01501, 1398444.0)(216.01813, 83073.63)(217.01855, 16280.043)
Phenyl-Leucine	1	1	1	1	1	1	1	1	1	90295	97692	1	193694	344664	312997	1	1	1	(207.13045, 8816.943)(213.14383, 12742.84)
Alanyl-Proline	1	108120	107911	1	1	1	1	1	1	243673	227278	244717	1	678880	1	1	1	1	(209.09094, 6265.5703)(171.09827, 7484.7446)
Glucaric acid	47476276	46657108	46914684	67576488	68671648	68718752	80596440	84472888	80817232	59577908	59232680	64522616	70835624	76858304	80810288	82943952	85111952	83808352	(212.05101, 1388.7294)(193.03241, 24157.188)(194.03572, 444.3557)(233.92084, 3804.8142)(238.0372, 342.18)(215.0151, 3755971.0)(216.01825, 235537.56)
Phosphocreatine	3218283	3167282	3230830	4396115	4441781	4408492	5551146	5684011	5499912	185477	195116	4607662	4873832	1	5456802	5479771	5631850	5548451	(213.03546, 491.76)(217.05673, 1733.1559)(197.70766, 6514.103)(237.03394, 7648.6084)(238.03752, 878.94)(216.01817, 213398.36)
L-isoleucyl-L-proline	789079	1	1356936	1771418	1764097	1832011	2046800	2250242	2365981	857597	792894	889705	923338	1056503	1412157	2201840	2195460	2190085	(213.14418, 9056.099)(228.15337, 45719.098)
Pro-Ile	789079	87548	1356936	1771418	1764097	1832011	2046800	2250242	2365981	857597	792894	889705	923338	1056503	1412157	2201840	2195460	2190085	(213.14424, 9401.417)(228.15337, 45719.098)
L-leucyl-L-proline	789079	87548	1356936	1771418	1764097	1832011	2046800	2250242	2365981	857597	792894	889705	923338	1056503	1412157	2201840	2195460	2190085	(213.14424, 9401.417)(228.15337, 45719.098)
L-prolyl-L-proline	320363	329294	337062	304664	289534	303296	253460	905218	925986	249826	280858	1370854	2116421	512681	339448	167909	140132	147769	(214.12137, 3518.8875)(215.12274, 6734.5303)(194.82262, 5103.216)(216.63121, 21791.178)(215.32886, 2023.092)(218.136, 4580.28)(196.61609, 6218.1143)(235.1048, 1122.25)(222.11021, 2267.682)
Valyl-Proline	1693654	1720471	2498875	3347404	3449257	3488001	4389618	4669581	5035897	1357274	723816	1417859	2196652	2457474	2671019	4900490	4978433	4933165	(214.8898, 24365.541)(215.1404, 2106.4)(198.05807, 6156.8647)(215.1419, 1498.7035)(224.12599, 1107.8212)
atrazine	2005475	2004582	2051592	1755468	1779940	1695737	784120	741183	785326	199328	186435	183753	249677	241389	220806	147861	148073	144490	(215.0876, 5091.7534)(217.10263, 46079.12)(222.11041, 1764.771)(239.9069, 26762.95)(240.90263, 2527.5437)
Melatonin	2082036	3421938	3469694	1023925	977687	2035041	2157526	2467676	2540214	3009769	3004447	2590958	2640591	2638541	1	402488	2787673	2521829	(215.12317, 12816.315)(216.13145, 26.505001)(256.11282, 660.38416)
Aspartyl-Valine	1	1	1	1	1	1	1	1	1	103006	111446	109572	123819	129872	117125	1	1	1	(217.10298, 97849.46)(218.10602, 5327.052)(220.11646, 140866.08)(237.08482, 7449.225)
O-Propanoyl-D-carnitine	5376732	5412773	5436291	10008669	1	2923888	134821	1	114657	11188461	10811023	11091597	15747475	229205	226244	155512	177923	171319	(217.82578, 63776.62)(219.13925, 33493.195)(220.141, 4209.55)(200.12639, 2312.1587)(203.1364, 1361.47)(218.13794, 606998.8)(219.14095, 59800.543)(220.14255, 4765.069)(222.11028, 5670.452)
Propionylcarnitine	5376732	5412773	5436291	10008669	1	2923888	134821	121695	114657	11188461	10811023	11091597	15747475	229205	226244	155512	177923	171319	(217.84793, 59382.727)(219.13925, 33493.195)(220.141, 4209.55)(200.12639, 2312.1587)(203.1364, 1361.47)(218.13794, 606998.8)(219.14095, 59800.543)(220.14255, 4765.069)(222.11024, 5591.0474)
N-Acetylserotonin	174123	180620	190493	1	1	1	1	1	1	1	1	1	102956	107914	99241	1	1	1	(218.1061, 4535.102)(202.10493, 5467.6763)(220.11641, 97198.01)(221.62047, 10413.688)(224.12617, 25730.64)(242.09827, 172967.92)(243.10106, 12565.543)(244.10075, 828.69336)
Phenylalanyl-Alanine	174123	180620	190493	256852	1	1880306	152987	134288	123314	272817	244850	229193	102956	107976	99304	110582	125442	117612	(219.64694, 2657.062)(222.71068, 43666.14)(221.62047, 10413.688)(224.12617, 25730.64)(259.11014, 12674.19)(260.1112, 3672.67)(243.70268, 103955.08)(243.10106, 12565.543)(244.10075, 828.69336)
Cysteinyl-Asparagine	1	1	1	274003	280979	266249	338780	323002	325521	1	1	1	477258	495885	457087	346858	347860	339746	(219.88951, 8820.362)(220.05734, 13590.074)(220.05717, 10408.214)
Pantothenic acid	1904540	1939106	1910822	3395720	3333339	3277219	4377331	4335713	4452484	5149754	4906774	5121456	7494529	7361153	7382935	5015506	4912107	4863140	(220.11607, 83172.17)(221.28613, 6722.49)(223.65164, 17329.78)(224.12704, 25163.754)(202.10515, 2253.8342)(242.09798, 151871.39)(243.10072, 10365.754)(244.10075, 678.83)
O-Succinyl-L-homoserine	238477	238027	241876	355762	339821	342649	598984	606333	591475	430904	429935	1	405156	413047	415150	727219	643404	702993	(221.08958, 1430.8124)(202.96066, 996.456)(243.0657, 3561.4365)
Methionyl-Alanine	1	1	1	75443	1	1	1	72554	72532	73044	70580	89955	103417	106053	96001	1	1	1	(221.08966, 3939.3076)(225.08365, 738.865)(203.07877, 2879.4927)(203.68227, 3658.6301)(244.07658, 23986.107)(245.07315, 1842.0039)(226.0666, 1930.9781)
Glycyl-Tyrosine	169731	173363	168019	147903	147342	103678	1	1	1	1	1	1	1	1	1	1	1	1	(221.09016, 1230.3479)(261.07947, 6047.408)(262.08194, 381.41498)(244.07703, 21337.38)
Tyrosyl-Glycine	169731	173363	168019	107192	147342	103678	1	1	1	1	1	1	1	1	1	1	1	1	(221.09045, 1119.3374)(261.07947, 6487.6743)(262.08194, 381.41498)(244.07703, 21691.604)
Threoninyl-Aspartate	1	1	557450	1	1	1	1	1	1	1	1	1	1	1	1	1	1	1	(221.0909, 138.17)(244.0779, 5305.91)
N-Acetyl-D-glucosamine	1885994	1869688	2020027	2457977	411458	397709	600885	574882	588072	2209753	2269377	2189007	5152071	2273560	1	725837	801063	745623	(221.62593, 1310.5073)(203.38022, 5081.0903)(205.0869, 1277.5)(222.0946, 2114.71)(204.08545, 42696.25)(205.08849, 2317.3052)(244.07672, 21728.21)(245.07178, 3012.74)(227.06992, 698.334)
N-Acetylgalactosamine	1885994	1869688	2020027	2457977	411458	397709	600885	574882	588072	2209753	2269377	2189007	5152071	2273560	1	725837	801063	745623	(221.62593, 1310.5073)(203.38022, 5081.0903)(205.0869, 1277.5)(222.0946, 2114.71)(204.08545, 42696.25)(205.08849, 2317.3052)(244.07672, 21728.21)(245.07178, 3012.74)(227.06992, 698.334)
N-Acetylmannosamine	1885994	1869688	2020027	2457977	411458	397709	283904	574882	588072	2209753	2269377	2189007	5152071	2273560	1	725837	801063	184196	(221.7085, 1404.0493)(203.5813, 6008.974)(205.0869, 1277.5)(222.0946, 2114.71)(204.08545, 42696.25)(205.08849, 2317.3052)(244.07675, 22348.438)(245.07178, 3012.74)(227.0699, 710.412)
Isopropyl beta-D-glucoside	1	1	1	1	1	1	1	1	1	105762	133837	109788	114612	118863	120060	96552	100275	107233	(222.11041, 7838.4834)(224.12614, 48615.36)(225.12828, 4342.1274)(246.10715, 1360.3113)
Allocystathionine	285168	222844	277756	680107	190832	767401	241301	223163	241236	96526	1	1	1	1	1	1	1	1	(226.06654, 3778.5815)(204.05383, 5113.743)(226.0684, 366.94)(210.06036, 8077.814)(245.06001, 451.92667)(227.79924, 1129.0675)
L-Cystathionine	285168	222844	277756	680107	190832	767401	241301	223163	241236	96526	1	1	1	1	1	1	1	1	(226.06654, 3778.5815)(204.05383, 5113.743)(226.0684, 366.94)(210.06036, 8077.814)(245.06001, 451.92667)(227.79924, 1129.0675)
Carnosine	1	1	1	1	149306	1	1	1	1	1	1	1	1	1	1	1	1	1	(226.1024, 618.11)(208.0923, 8042.71)
Alanyl-Histidine	1	1	1	1	149306	1	1	1	1	1	1	1	1	1	1	1	1	1	(226.1024, 618.11)(208.0923, 8042.71)
Histidinyl-Alanine	1	1	1	1	149306	1	1	1	1	1	1	1	1	1	1	1	1	1	(226.1024, 618.11)(208.0923, 8042.71)
Pretyrosine	1	1	1	1	1	1	1	1	1	619150	637053	630258	870244	887562	847560	1	1	1	(227.07957, 21587.967)(228.08266, 1097.3282)
7Z-tetradecenoic acid	189973	189893	247838	255128	248149	220062	168497	142037	76183	1	1	1	431802	392136	403939	1	1	1	(227.19781, 3834.0066)(209.18733, 9657.163)(210.191, 1618.9667)(209.18904, 10822.497)(210.192, 223.47)(249.1807, 3888.634)
5-Tetradecenoic acid	189973	189893	203893	255128	248149	220062	168497	142037	76183	1	1	1	431802	392136	403939	1	1	1	(227.19781, 3834.0066)(209.18733, 9657.163)(210.191, 1618.9667)(209.18904, 12048.921)(210.192, 321.24)(249.18066, 3726.0442)
9E-tetradecenoic acid	189973	189893	203893	255128	248149	220062	168497	142037	76183	1	1	1	431802	392136	403939	1	1	1	(227.19781, 3834.0066)(209.18733, 9657.163)(210.191, 1618.9667)(209.18904, 12048.921)(210.192, 321.24)(249.18066, 3726.0442)
Myristoleic acid	246815	1	247838	255128	248149	220062	168497	142037	76183	1	1	1	431802	392136	403939	1	1	1	(227.19781, 3834.0066)(209.18733, 9657.163)(210.191, 1618.9667)(209.18906, 8100.615)(210.192, 223.47)(249.18039, 4569.586)
Indolylacryloylglycine	273035	291283	300598	355858	322353	276814	292325	805753	377599	784708	794550	753254	1026879	1040437	1003198	1	1	1	(227.88368, 19938.99)(229.08684, 2275.421)(231.0872, 2204.5679)(249.06136, 5050.1035)
Methyl jasmonate	1	535450	756595	218433	1	224959	408866	429330	426264	1	1	1	414532	498398	612316	569319	552411	531396	(228.06917, 31494.656)(207.77199, 4039.87)(228.1535, 41459.457)(208.13788, 2925.159)(247.13284, 8935.7)(248.13225, 491.60498)(231.12805, 791.5334)
beta-Alanyl-L-arginine	1	1	1	1	1	1	1	1	1	243870	221813	260109	1	1	1	1	1	1	(228.13667, 752.78326)(230.13878, 6164.473)
Ergothioneine	1001915	994773	1075980	588277	606665	572186	455303	442007	461754	263682	226533	237111	1	1	1	1	1	1	(229.09013, 20747.225)(230.09181, 2730.4358)(231.08769, 2181.0002)(212.0747, 4793.4897)
Prolyl-Asparagine	1	1	1	291336	1	281271	1046221	1015828	1044662	1581210	1535387	1724255	2379477	190983	2406704	2323379	1901045	1961326	(229.10242, 81048.75)(230.10567, 6240.231)(231.1179, 5630.24)(256.11206, 3686.0498)
Leucyl-Leucine	1	296995	1	365177	359904	351090	395853	378997	210125	1	1	1	145724	1	512633	1	1	1	(229.1773, 665.0475)(270.6827, 34924.945)(272.1882, 141.61)(249.15834, 9937.96)
Myristic acid	1	1	1	1	1	1	1	1	1	365412	334774	366161	664924	693135	732241	1	1	1	(229.21423, 1426.9781)(211.20404, 21636.646)(212.20726, 1312.2833)
12-Methyltridecanoic acid	1	1	1	1	1	1	1	1	1	315507	281539	366161	664924	693135	732241	1	1	1	(229.21423, 1559.9365)(211.20404, 22704.62)(212.20726, 1478.9668)
Leucyl-Alanine	301483	290575	458480	1	1	1	1	1	1	511999	475589	1	1164755	1	1	1	1	1	(230.1383, 1041.4515)(207.11345, 24849.502)(208.114, 239.05)
Xestoaminol C	1662638	1695538	1729055	1	1	203094	1	1	1	1	1	1	1	1	1	1	1	1	(230.24661, 90438.84)(231.25023, 13884.043)(214.2498, 1273.56)
D-Ribulose 5-phosphate	4834829	4747148	4773369	5731859	5849776	5629753	7196012	751009	7157755	6169915	6279770	6487935	6450759	7254847	1205815	155074	1005174	8095088	(231.01973, 1831.5022)(233.03154, 2269.44)(212.00636, 169683.97)(213.00809, 6301.4985)(214.00269, 2852.2751)(231.7014, 465.14664)(215.14052, 2358244.0)(216.0184, 168145.42)(217.01923, 33413.176)(218.02231, 1269.4501)(253.01096, 11763.301)(236.86299, 20747.863)
D-Ribose 5-phosphate	4834829	4747148	4773369	5731859	5849776	5629753	825289	751009	7157755	6169915	6279770	6487935	6450759	7254847	1205815	155074	958148	8095088	(231.01978, 1819.9224)(233.03162, 2297.8892)(212.0063, 154412.94)(213.00813, 6171.1143)(214.00272, 2777.9185)(231.7014, 465.14664)(215.20317, 2137354.5)(216.01845, 164147.4)(217.01929, 32465.537)(218.0224, 1309.6823)(253.01093, 11834.58)(236.85352, 20134.666)
Glycyl-Arginine	356884	383794	368156	386176	380198	392492	144425	142942	134637	98567	96376	103466	1	408754	569806	220632	216795	457936	(232.13826, 7767.095)(213.94566, 12028.2)(214.12447, 1336.3083)(218.13676, 364147.84)(219.13977, 32314.057)
Butyrylcarnitine	16341021	16351336	16256707	30140936	30423908	29486190	36698288	36608932	37140792	48045808	47715424	46971376	60853856	56500316	58970736	38885984	38496460	38636160	(232.1529, 1066317.6)(233.15573, 108849.25)(234.15733, 8416.499)(254.13351, 5765.8516)
Isobutyryl-L-carnitine	16341021	16351336	16256707	30140936	30423908	29486190	36698288	36608932	37140792	48045808	47715424	46971376	60853856	56500316	58970736	38885984	38496460	38636160	(232.1529, 1066317.6)(233.15573, 108849.25)(234.15733, 8416.499)(254.13351, 5765.8516)
Isobutyrylcarnitine	17705486	17706674	17627628	32980292	33211034	32248128	40044212	39927780	40457496	52580072	52201032	51369392	67236016	62328064	64991340	42536948	42054792	42271708	(232.1529, 1071141.2)(233.15573, 109401.56)(234.15733, 8468.652)
Valyl-Leucine	1	1	1	116753	231441	225905	154967	1	176421	1	1	1	1	1	714258	245866	557054	1	(232.1699, 1555.43)(235.14272, 10755.352)
5-Methoxytryptophan	1125990	1129250	1190890	695735	566134	714786	851172	850614	879557	1357261	1317731	1287189	2007010	1994077	1967106	822099	740622	779440	(235.10497, 1061.04)(217.93718, 41317.395)(218.10559, 2198.341)(240.0822, 26146.549)(241.63095, 2663.1025)
Prolyl-Histidine	1	1	1	97952	102617	101822	145528	144097	149730	1	1	1	86452	90421	90107	85454	79263	81726	(235.11554, 452.16998)(276.11154, 5140.7256)(258.1075, 224469.42)(259.1097, 14050.168)
Histidinyl-Proline	1	1	1	97952	102617	101822	145528	144097	149730	1	1	1	86452	90421	90107	85454	79263	81726	(235.11554, 452.16998)(276.11154, 5140.7256)(258.1075, 224469.42)(259.1097, 14050.168)
Serylmethionine	1	1	1	1	1	1	1	1	1	160867	155914	167761	187650	189650	166262	110848	117918	117127	(237.08447, 6968.8535)(259.0683, 3113.551)
Nicotinamide riboside	1	1	1	1	1	1	1	1	1	103006	111446	109572	123819	129872	117125	1	1	1	(237.08482, 7449.225)(240.09955, 3985.7932)(242.43256, 154440.94)(243.10144, 15549.25)(280.0888, 2981.3076)(262.0812, 2269.0483)(264.08014, 1952.5635)
3,4,5-Trimethoxycinnamic acid	3513041	1741340	1781860	1	1	2681370	1	1	1	1	2443955	1	2081589	1	2186619	1	1	1	(239.08702, 31537.908)(240.0901, 594.93854)
L-Cystine	1125623	1158069	1181316	1290076	1301382	1295578	1913545	1739899	1833581	542164	540421	450431	2394956	2299106	2163253	2341828	2424056	2565279	(240.02522, 51087.242)(241.02725, 2112.2854)(225.02107, 740.3133)(268.00397, 2310.34)
Cyanazine	2183284	2171596	2216733	4295729	3183534	4056870	3751094	3729809	3842531	359614	350817	346450	5261285	434677	5174185	3575441	2416897	3442707	(240.15393, 29705.58)(241.08525, 2996.7437)(242.09798, 123160.734)(243.17635, 9158.408)(244.10083, 608.97003)(246.1068, 301.77)(264.07898, 1306.889)(265.07654, 619.7583)
Histidinyl-Valine	2157548	2174171	2153067	1883534	1892466	1669602	1758945	1732743	978816	814263	830931	1	1148629	1034975	1172327	110582	863358	1508341	(241.15112, 2980.0881)(259.11087, 45469.406)(260.11218, 5694.1377)
10Z-Pentadecenoic acid	1147372	1202403	1233263	835621	847598	791308	582144	570906	1	1	1	1	1	1	1	1	1	1	(241.2136, 18959.49)(242.217, 534.69)(241.21422, 39986.145)(242.21732, 4125.193)(263.19556, 3060.2214)
Thymidine	1	1	1	1	1	2276489	1	1	1	1	1	1	5068932	5020737	5011942	1	1	1	(242.0969, 109510.8)(243.0997, 7731.26)(243.10027, 17739.64)(244.10075, 663.35333)
Equol	1340363	1374822	1343783	2378031	2359196	2276489	2985380	3011796	3105305	3555953	3290859	3532108	5068932	5020737	5011942	3469979	3370908	3332487	(242.09798, 151848.44)(243.10072, 10365.928)(244.10075, 663.35333)
Ribothymidine	1999682	2026271	2068302	1	1	437456	273119	1	220710	1	1	1	1	1	1	1	1	1	(242.5771, 1966.1083)(241.08614, 6161.5566)(281.06726, 11419.32)(263.0698, 218.04)
5-Hydroxy-L-tryptophan	1	1	1	75443	1	1	1	72554	72532	73044	70580	89955	103417	106053	96001	1	1	1	(244.07658, 23986.107)(245.0756, 2663.1067)(203.07928, 2531.6025)(221.08966, 3939.3076)(226.0666, 1930.9781)
2-Ethylacryloylcarnitine	1	1	1	1	340201	1	453941	444142	442091	1	1	1	773329	270210	746425	489260	479347	480970	(244.1514, 30843.678)(245.15437, 2012.7726)(266.1358, 17763.92)(267.1386, 782.23)
Uridine	1	1	1	2868645	626631	3080728	2359851	2436378	2521101	1773602	1710157	1838221	1	2971086	1874932	1862844	1903143	1805077	(245.07445, 43204.07)(246.07895, 4376.613)(228.06381, 87.685)(245.0769, 405.88)(271.0617, 187.73)(250.05037, 1023.05)
Pseudouridine	1	1	1	2868645	626631	3080728	2359851	2436378	2521101	1773602	1710157	1838221	1	2971086	1874932	1862844	1903143	1805077	(245.07445, 43204.07)(246.07895, 4376.613)(228.06381, 87.685)(245.0769, 405.88)(271.0617, 187.73)(250.05037, 1023.05)
3,3',4'5-Tetrahydroxystilbene	2840433	3165229	3341403	2868294	2984868	1	2359411	2436378	2521101	2176077	2130221	1838221	2043520	1811892	1874932	1862844	1901919	1805077	(245.07643, 71818.74)(246.07945, 6002.131)
Methionyl-Asparagine	3065851	3415632	3608385	3073860	3210629	1	2537310	1	2654960	2336037	2290986	1981719	127263	131729	1	1	2021715	1	(245.07678, 78285.02)(246.07977, 7362.8247)(265.1077, 435.31)(286.08606, 7002.535)
Asparaginyl-Methionine	3065851	3415632	3608385	3073860	3210629	1	2537310	1	2654960	2336037	2290986	1981719	127263	131729	1	1	2021715	1	(245.07678, 78285.02)(246.07977, 7362.8247)(265.1077, 435.31)(286.08606, 7002.535)
Valerylcarnitine	13102056	13202366	148759	26306202	26391192	26676832	31799568	31793158	31709972	34948052	34476976	34185644	43570868	43410668	43521340	32427608	32716634	32284140	(246.09598, 1376942.6)(247.17133, 174233.94)(248.173, 13554.9795)(227.1471, 6112.23)(246.16827, 2070116.0)(247.17142, 254791.42)(248.17313, 20784.088)(269.15216, 2388.284)
Pivaloylcarnitine	13102056	13202366	148759	26306202	26391192	26676832	31799568	31793158	31709972	34948052	34476976	34185644	43570868	43410668	43521340	32427608	32716634	32284140	(246.09598, 1376942.6)(247.17133, 174233.94)(248.173, 13554.9795)(227.1471, 6112.23)(246.16827, 2070116.0)(247.17142, 254791.42)(248.17313, 20784.088)(269.15216, 2388.284)
Isovaleryl-L-carnitine	13102056	13202366	148759	26306202	26391192	26676832	31799568	31793158	31709972	34948052	34476976	34185644	43570868	43410668	43521340	32427608	32716634	32284140	(246.09598, 1376942.6)(247.17133, 174233.94)(248.173, 13554.9795)(227.1471, 6112.23)(246.16827, 2070116.0)(247.17142, 254791.42)(248.17313, 20784.088)(269.15216, 2388.284)
2-Methylbutyroylcarnitine	13102056	13202366	102815	26306202	26391192	26676832	31799568	31793158	31709972	34948052	34476976	34185644	43570868	43410668	43521340	32427608	32716634	32284140	(246.09598, 1376942.6)(247.17133, 174233.94)(248.173, 13554.9795)(227.1471, 6908.17)(246.16827, 2070116.0)(247.17142, 254791.42)(248.17313, 20784.088)(269.15216, 2413.6382)
Isovalerylcarnitine	13102056	13202366	102815	26306202	26391192	26676832	31799568	31793158	31709972	34948052	34476976	34185644	43570868	43410668	43521340	32427608	32716634	32284140	(246.09598, 1376942.6)(247.17133, 174233.94)(248.173, 13554.9795)(227.1471, 6908.17)(246.16827, 2070116.0)(247.17142, 254791.42)(248.17313, 20784.088)(269.15216, 2413.6382)
Methionyl-Proline	1087100	1323470	1087478	467376	527711	368947	86401	86026	88191	126405	1436986	1616093	166640	2147928	172547	163479	1791453	155685	(246.10689, 6157.1133)(228.59285, 11017.649)(230.09094, 3140.9465)(231.08714, 2188.84)(248.11105, 3012.5098)(229.1023, 42773.684)(230.10611, 7044.985)(273.09195, 10638.467)(274.09314, 1662.2816)(256.09064, 638.7875)
Pyridoxal 5'-phosphate	1	1	1	1	1	1	1	1	1	1	1	1	193975	195091	176965	1	1	1	(247.0306, 1870.9067)(248.03731, 10265.776)
Leucyl-Aspartate	1	551513	595272	1	1	1	1	1	1	1	1	1	1	1	1	1	1	1	(247.12935, 17044.125)(248.13225, 555.425)
Hydroxybutyrylcarnitine	206909	212823	222411	249877	408328	231868	1	1	184586	364277	352145	393103	491191	353658	347393	246280	398723	355242	(247.8944, 15060.538)(249.15149, 2428.2375)(248.14746, 15244.26)(249.1497, 373.23)
3-Hydroxybutyrylcarnitine	206909	212823	222411	249877	408328	231868	1	1	184586	364277	352145	393103	491191	353658	347393	246280	398723	355242	(247.8944, 15060.538)(249.15149, 2428.2375)(248.14746, 15244.26)(249.1497, 373.23)
Biotin	1	1	1	358454	322353	1661355	287049	335577	340034	784708	794550	753254	1026879	334128	277407	631045	616439	621695	(248.0888, 722.07)(247.42737, 635.99664)(228.35112, 13192.409)(229.58664, 1518.9749)(231.0869, 2001.4401)(272.08035, 717.42505)(249.06099, 4963.621)
L-beta-aspartyl-L-aspartic acid	1	1	1	1	1	1	1	1	1	183647	185726	153359	208158	200385	200501	107719	1	1	(249.061, 8883.757)(255.04504, 3099.0015)
Pyridoxamine 5'-phosphate	1	1	1	1	1	1	1	1	1	183647	185726	153359	208158	200385	200501	107719	1	1	(249.061, 8883.757)(255.04504, 3099.0015)
5Z-hexadecenoic acid	1	1	84432	1	1	1	1	1	1	217807	199477	1	611689	614814	575682	159636	162105	178683	(255.2302, 4055.56)(237.21985, 13501.39)(238.2227, 1399.7467)(237.21846, 12049.123)(238.2216, 1682.275)(279.22812, 4491.232)
Palmitelaidic acid	1	1	84432	1	1	1	1	1	1	217807	199477	1	611689	614814	575682	159636	162105	178683	(255.2302, 4055.56)(237.21985, 13501.39)(238.2227, 1399.7467)(237.21846, 12049.123)(238.2216, 1682.275)(279.22812, 4491.232)
Palmitoleic acid	1	1	84432	1	1	1	1	1	1	217807	199477	1	611689	614814	575682	159636	162105	178683	(255.2302, 4055.56)(237.21985, 13501.39)(238.2227, 1399.7467)(237.21846, 12049.123)(238.2216, 1682.275)(279.22812, 4491.232)
Lycopodic acid	1	1	84432	1	1	1	1	1	1	1	1	1	1	1	1	1	1	1	(255.2302, 4055.56)(237.2202, 2871.68)
11Z-hexadecenoic acid	1	1	84432	1	1	1	1	1	1	1	1	1	1	1	1	1	1	1	(255.2302, 4055.56)(237.2202, 2871.68)
6,7,4'-Trihydroxyisoflavone	1	1	1	1	1	1	1	1	1	1	1	1	150023	142647	132438	1	1	1	(257.0601, 15899.734)(293.04074, 10082.351)
7,8,4'-Trihydroxyisoflavone	1	1	1	1	1	1	1	1	1	1	1	1	150023	142647	132438	1	1	1	(257.0601, 15899.734)(293.04074, 10082.351)
Genistein	1	1	1	1	1	1	1	1	1	1	1	1	150023	142647	136749	1	1	1	(257.0601, 15899.734)(293.04074, 10082.351)
Daidzein	612615	623219	624903	113031	116223	107588	503034	419829	463895	86788	86268	292344	219009	209574	199511	176235	181667	214340	(257.0607, 11659.628)(237.38466, 12255.163)(260.0738, 6695.9736)(277.55054, 4079.4197)(279.0599, 586.27)(259.03674, 2776.579)
Glycerophosphocholine	34606304	32415184	32019278	29699052	30287080	29594312	28175120	28420404	28015468	12162470	12421676	13444165	17572284	21498408	17136992	11693217	14238786	14128332	(257.10992, 704.45996)(258.10834, 672698.6)(259.111, 45664.39)(260.11218, 5510.703)(280.08948, 58853.043)(281.092, 3334.85)(282.09433, 131.0)(262.08194, 199.535)
Palmitic acid	794040	791455	1072796	1118152	1088661	1105222	1335087	1374498	1399550	466276	422588	1083529	1	1	1363561	1695278	1677318	1640634	(257.2448, 3276.0193)(239.23477, 29179.455)(240.23795, 2703.2375)(279.2288, 2284.13)(280.2327, 233.08)
Isopalmitic acid	794040	791455	1072796	1118152	1088661	1105222	1335087	1374498	1399550	466276	422588	1083529	1	1	1363561	1695278	1677318	1640634	(257.2448, 3276.0193)(239.23477, 29179.455)(240.23795, 2703.2375)(279.2288, 2284.13)(280.2327, 233.08)
Glucosamine 6-phosphate	218220	224001	226549	194158	163582	99442	161948	162618	156402	267643	240316	152349	547641	646789	727618	265963	302068	216859	(259.82584, 4481.93)(241.02888, 3932.8743)(260.05026, 17746.695)(261.05298, 1418.1998)(262.04892, 983.48663)(287.04947, 23313.646)(265.02115, 7802.975)
Glucose 1-phosphate	187529	197572	193240	124162	128614	116151	74675	73824	79187	1	1	1	1	1	1	1	1	1	(260.5848, 1505.2367)(261.03513, 6533.205)(283.01584, 5327.526)(269.0233, 352.53)
Fructose 1-phosphate	187529	197572	193240	124162	128614	116151	74675	73824	79187	1	1	1	1	1	1	1	1	1	(260.5848, 1505.2367)(261.03513, 6533.205)(283.01584, 5327.526)(269.0233, 352.53)
Myo-inositol 1-phosphate	187529	197572	193240	124162	128614	116151	180636	73824	79187	1	1	1	1	1	1	1	1	1	(260.58484, 1429.2489)(261.03513, 6533.205)(283.0159, 5366.3813)(269.02325, 2662.67)
Glucose 6-phosphate	187529	197572	193240	124162	128614	116151	180636	73824	79187	1	1	1	1	1	1	1	1	1	(260.58484, 1429.2489)(261.03513, 6533.205)(283.0159, 5366.3813)(269.02325, 2662.67)
Fructose 6-phosphate	187529	197572	193240	124162	128614	116151	180636	73824	79187	1	1	1	1	1	1	1	1	1	(260.58484, 1429.2489)(261.03513, 6533.205)(283.0159, 5366.3813)(269.02325, 2662.67)
Galactose 1-phosphate	187529	197572	193240	124162	357709	116151	74675	73824	79187	1	1	1	1	1	1	1	1	1	(260.697, 1454.6278)(261.03555, 7616.6167)(283.01584, 5294.42)(269.0233, 2515.4849)
Histidinyl-Cysteine	251724	266567	298513	134702	118963	125566	452204	399937	220710	1	1	195989	1	1	1	1	1	1	(261.2227, 3485.3071)(262.08194, 317.35)(263.0728, 1483.7)(243.07251, 9731.088)(245.06703, 5822.9966)(262.0821, 956.24)(242.7919, 18994.021)(245.07903, 869.81)(281.06784, 8970.366)
L-phenylalanyl-L-proline	74309	76311	78366	115069	115873	119386	1	1	1	165798	147926	334229	376731	1	350964	1	1	1	(262.12634, 8838.422)(263.1296, 394.32)(264.1211, 1627.19)(247.1275, 748.155)(246.46938, 10960.019)(246.1367, 970.74)
Methylmalonylcarnitine	1	1	1	1	1	1	1	1	1	164108	147926	167098	196591	1	1	1	1	1	(262.12646, 12832.208)(263.79053, 1205.66)(264.1211, 1627.19)(247.12659, 460.29498)(247.1276, 963.52)
O-Succinylcarnitine	1	1	1	1	1	1	1	1	1	164108	147926	167098	196591	1	1	1	1	1	(262.12646, 12832.208)(263.79053, 1205.66)(264.1211, 1627.19)(247.12659, 460.29498)(247.1276, 963.52)
O-Methylmalonylcarnitine	1	1	1	1	1	1	1	1	1	164108	147926	167098	196591	1	1	1	1	1	(262.12646, 12832.208)(263.79053, 1205.66)(264.1211, 1627.19)(247.12659, 460.29498)(247.1276, 963.52)
Oxolinic Acid	1	1	1	1	1	1	1	1	1	1	101653	1	107939	113668	102171	1	1	1	(264.07852, 2041.4266)(265.07565, 1503.1768)(264.0801, 1676.27)(265.0773, 758.94)
Tyrosyl-Valine	452740	481887	497778	472544	471430	442279	1	1	1	454139	434566	396593	381518	1	383819	1	1	1	(265.1449, 1279.7137)
Adenosine	1	1	1	543278	516631	493778	129365	121527	116124	652340	668801	763303	682148	663368	638900	232946	256813	220670	(268.1012, 31894.295)(269.10648, 3714.7646)
10Z-Heptadecenoic acid	443776	471616	455647	343539	345197	327676	1	1	1	1	1	1	1	1	1	1	1	1	(269.245, 24302.764)(270.24808, 2648.94)
8E-heptadecenoic acid	443776	471616	455647	343539	345197	327676	1	1	1	1	1	1	1	1	1	1	1	1	(269.245, 24302.764)(270.24808, 2648.94)
Civetic acid	443776	471616	455647	343539	345197	327676	1	1	1	1	1	1	1	1	1	1	1	1	(269.245, 24302.764)(270.24808, 2648.94)
(Z)-9-Heptadecenoic acid	443776	471616	455647	343539	345197	327676	1	1	1	1	1	1	1	1	1	1	1	1	(269.245, 24302.764)(270.24808, 2648.94)
10E-heptadecenoic acid	443776	471616	455647	343539	345197	327676	1	1	1	1	1	1	1	1	1	1	1	1	(269.245, 24302.764)(270.24808, 2648.94)
17a-Estradiol	8170967	8124877	8214347	331012	14090662	339908	10901442	10653568	11302325	7356775	7197785	7324182	735787	10463529	726440	450289	464417	6440736	(272.18222, 32892.938)(273.1851, 3138.468)(254.15974, 487616.38)(255.16216, 50723.395)(256.16403, 2043.0543)(279.1665, 1679.1924)
Estradiol	8170967	8124877	8214347	331012	14090662	339908	10901442	10653568	11302325	7356775	7197785	7324182	735787	10463529	726440	450289	464417	6440736	(272.18222, 32892.938)(273.1851, 3138.468)(254.15974, 487616.38)(255.16216, 50723.395)(256.16403, 2043.0543)(279.1665, 1679.1924)
4-Hydroxyphenyl-beta-glucopyranoside	923380	940988	931868	776048	774828	720768	592121	565524	588629	1	1	1	1	1	1	1	1	1	(273.0918, 18061.32)(274.09494, 1295.1812)(256.0899, 939.6645)
Formononetin	1007617	828483	871209	457729	463469	323865	684273	710340	690583	1	1	1	864701	895341	895531	1	1	1	(273.09293, 10443.54)(251.05994, 179.74)(273.09125, 17142.217)(274.09436, 1099.9384)(256.08978, 732.9254)(291.06775, 400.86002)(276.4732, 5073.6235)(275.0431, 1391.2)
3',4',7-Trihydroxyisoflavanone	408148	413382	391724	260622	270666	243462	191085	161020	186905	100284	99154	98882	145907	129142	134574	1	1	1	(273.5669, 1032.225)(277.0856, 941.6533)(257.06097, 12995.834)(273.08197, 8153.65)(260.0738, 8825.63)(296.06262, 4256.533)(277.948, 2470.808)(279.05984, 726.57666)
Naringenin	408148	413382	391724	260622	270666	243462	191085	161020	186905	100284	99154	98882	145907	129142	134574	1	1	1	(273.5669, 1032.225)(277.0856, 941.6533)(257.06097, 12995.834)(273.08197, 8153.65)(260.0738, 8825.63)(296.06262, 4256.533)(277.948, 2470.808)(279.05984, 726.57666)
4',6,7-Trihydroxyisoflavanone	408148	413382	391724	260622	270666	243462	191085	161020	186905	100284	99154	98882	145907	129142	134574	1	1	1	(273.5669, 1032.225)(277.0856, 941.6533)(257.06097, 12995.834)(273.08197, 8153.65)(260.0738, 8825.63)(296.06262, 4256.533)(277.948, 2470.808)(279.05984, 726.57666)
Glutaminylphenylalanine	1	1	1	78067	81157	83206	1	1	1	156218	143089	148150	130681	117810	1	117653	138603	152821	(275.12982, 3247.6682)(276.14093, 6558.615)(300.1172, 910.9412)
Valyl-Arginine	790049	783269	805255	1	1356894	1	1116685	1077423	1096499	707217	684430	704451	1	1012877	1	1	1	1	(276.17874, 379.41)(255.1622, 54447.81)(256.16406, 2244.1409)
Alpha-CEHC	38423308	40676124	40434776	45100852	44794120	44733776	42397944	41403148	47633804	39530720	38174308	36339816	36900432	34727056	39201836	42254640	43880860	40216168	(279.15668, 81044.41)(280.15958, 9712.927)(281.1633, 199.97667)(301.13882, 959702.44)(302.14194, 148628.94)(303.1439, 12198.118)
Jacaric acid	1	1	153628	1	1	1	1	1	1	1	1	1	1	189865	1	1	1	1	(279.22913, 11675.055)(280.23212, 364.87)
beta-Calendic acid	1	1	153628	1	1	1	1	1	1	1	1	1	1	189865	1	1	1	1	(279.22913, 11675.055)(280.23212, 364.87)
Alpha-Linolenic acid	1	1	153628	1	1	1	1	1	1	1	1	1	1	189865	1	1	1	1	(279.22913, 11675.055)(280.23212, 364.87)
Calendic acid	1	1	153628	1	1	1	1	1	1	1	1	1	1	189865	1	1	1	1	(279.22913, 11675.055)(280.23212, 364.87)
Gamma-Linolenic acid	1	1	153628	1	1	1	1	1	1	1	1	1	1	189865	1	1	1	1	(279.22913, 11675.055)(280.23212, 364.87)
Arginyl-Cysteine	2283281	2317131	2416298	1921414	1934102	1854846	1152355	1069690	1095782	1151108	1196162	1214967	1723363	1574413	1382210	770592	963355	1632278	(280.11847, 1810.9275)(282.11603, 4276.93)(259.111, 47976.39)(260.11218, 5569.3145)(300.1164, 252.405)(282.09433, 146.30333)
5'-Methylthioadenosine	1788515	1758478	2096516	469616	528185	578076	2019987	603748	622549	862836	1240096	884727	2568522	3045319	2777847	1179269	702543	1479997	(280.67703, 19087.564)(280.0893, 54528.32)(281.21762, 2941.7273)(322.07227, 2135.6282)(305.0678, 1510.965)
11E, 13E-Octadecadienoic acid	1	1	1	1	1	1	1	1	1	1	1	1	125657	1	1	1	1	1	(281.2436, 3809.25)(263.2335, 1578.17)
9E,11E-Octadecadienoic acid	1	1	1	1	1	1	1	1	1	1	1	1	125657	1	1	1	1	1	(281.2436, 3809.25)(263.2335, 1578.17)
10E, 12E-Octadecadienoic acid	1	1	1	1	1	1	1	1	1	1	1	1	125657	1	1	1	1	1	(281.2436, 3809.25)(263.2335, 1578.17)
trans-11,cis-15-Octadecadienoic acid	1	1	1	1	1	1	1	1	1	1	1	1	125657	1	1	1	1	1	(281.2436, 3809.25)(263.2335, 1578.17)
8E, 10E-Octadecadienoic acid	1	1	1	1	1	1	1	1	1	1	1	1	125657	1	1	1	1	1	(281.2436, 3809.25)(263.2335, 1578.17)
12E, 14E-Octadecadienoic acid	1	1	1	1	1	1	1	1	1	1	1	1	125657	1	1	1	1	1	(281.2436, 3809.25)(263.2335, 1578.17)
1-Methyladenosine	1	1	1	1	1	1	1	1	1	249724	248129	272094	308752	335296	350684	1	1	200023	(282.11728, 2074.15)(265.1086, 1060.0925)(282.11597, 5797.1304)(286.0867, 5022.534)
Vaccenic acid	75475	83994	143166	116806	112156	92053	664310	618714	1	186507	285589	174110	2482589	414332	2845052	201021	180790	197502	(283.25986, 9158.37)(284.2629, 1717.06)(265.24982, 14903.336)(266.2527, 6309.9053)(265.251, 11867.29)(305.24518, 3884.1)
cis-15-Octadecenoic acid	75475	83994	143166	116806	112156	92053	664310	618714	1	186507	285589	174110	2080961	414332	2845052	201021	180790	197502	(283.25986, 9158.37)(284.2629, 1717.06)(265.24985, 16280.691)(266.25272, 7022.6704)(265.251, 11867.29)(305.24518, 3884.1)
trans-12-Elaidic acid	75475	83994	143166	116806	112156	92053	664310	618714	1	186507	285589	174110	2080961	414332	2845052	201021	180790	197502	(283.25986, 9158.37)(284.2629, 1717.06)(265.24985, 16280.691)(266.25272, 7022.6704)(265.251, 11867.29)(305.24518, 3884.1)
trans-8-Octadecenoic acid	75475	83994	143166	116806	112156	92053	664310	618714	1	186507	285589	174110	2080961	414332	2845052	201021	180790	197502	(283.25986, 9158.37)(284.2629, 1717.06)(265.24985, 16280.691)(266.25272, 7022.6704)(265.251, 11867.29)(305.24518, 3884.1)
13Z-Octadecenoic acid	75475	83994	143166	116806	112156	92053	664310	618714	1	186507	285589	174110	2080961	414332	2845052	201021	180790	197502	(283.25986, 9158.37)(284.2629, 1717.06)(265.24985, 16280.691)(266.25272, 7022.6704)(265.251, 11867.29)(305.24518, 3884.1)
Oleic acid	75475	83994	143166	116806	112156	92053	664310	618714	1	186507	285589	174110	2080961	414332	2845052	201021	180790	197502	(283.25986, 9158.37)(284.2629, 1717.06)(265.24985, 16280.691)(266.25272, 7022.6704)(265.251, 11867.29)(305.24518, 3884.1)
cis-13-Octadecenoic acid	75475	83994	143166	116806	112156	92053	664310	618714	1	186507	154268	174110	2080961	414332	2845052	201021	180790	197502	(283.25998, 9030.007)(284.2629, 1717.06)(265.24985, 15548.142)(266.25272, 7022.6704)(305.2452, 4472.553)
Elaidic acid	75475	83994	143166	116806	112156	92053	664310	618714	1	186507	154268	174110	2080961	414332	2845052	201021	180790	197502	(283.25998, 9030.007)(284.2629, 1717.06)(265.24985, 15548.142)(266.25272, 7022.6704)(305.2452, 4472.553)
trans-5-Octadecenoic acid	1	1	1	116806	112156	92053	1	1	1	186507	1	174110	1	414332	1	1	1	1	(283.26, 9812.819)(284.2629, 1717.06)(265.24966, 2803.2551)
9E-Octadecenoic acid	1	1	1	116806	112156	92053	1	1	1	186507	1	174110	1	414332	1	1	1	1	(283.26, 9812.819)(284.2629, 1717.06)(265.24966, 2803.2551)
10E-Octadecenoic acid	1	1	1	116806	112156	92053	1	1	1	186507	1	174110	1	414332	1	1	1	1	(283.26, 9812.819)(284.2629, 1717.06)(265.24966, 2803.2551)
trans-16-Octadecenoic acid	1	1	1	116806	112156	92053	1	1	1	186507	1	174110	1	414332	1	1	1	1	(283.26, 9812.819)(284.2629, 1717.06)(265.24966, 2803.2551)
trans-13-Octadecenoic acid	1	1	1	116806	112156	92053	1	1	1	186507	1	174110	1	414332	1	1	1	1	(283.26, 9812.819)(284.2629, 1717.06)(265.24966, 2803.2551)
6E-Octadecenoic acid	1	1	1	116806	112156	92053	1	1	1	186507	1	174110	1	414332	1	1	1	1	(283.26, 9812.819)(284.2629, 1717.06)(265.24966, 2803.2551)
cis-12-Octadecenoic acid	1	1	1	116806	112156	92053	1	1	1	186507	1	174110	1	414332	1	1	1	1	(283.26, 9812.819)(284.2629, 1717.06)(265.24966, 2803.2551)
trans-7-Octadecenoic acid	1	1	1	116806	112156	92053	1	1	1	186507	1	174110	1	414332	1	1	1	1	(283.26, 9812.819)(284.2629, 1717.06)(265.24966, 2803.2551)
trans-14-Octadecenoic acid	1	1	1	116806	112156	92053	1	1	1	186507	1	174110	1	414332	1	1	1	1	(283.26, 9812.819)(284.2629, 1717.06)(265.24966, 2803.2551)
7E-Octadecenoic acid	1	1	1	116806	112156	92053	1	1	1	186507	1	174110	1	414332	1	1	1	1	(283.26, 9812.819)(284.2629, 1717.06)(265.24966, 2803.2551)
trans-15-Octadecenoic acid	1	1	1	116806	112156	92053	1	1	1	186507	1	174110	1	414332	1	1	1	1	(283.26, 9812.819)(284.2629, 1717.06)(265.24966, 2803.2551)
trans-12-Octadecenoic acid	1	1	1	116806	112156	92053	1	1	1	186507	1	174110	1	414332	1	1	1	1	(283.26, 9812.819)(284.2629, 1717.06)(265.24966, 2803.2551)
trans-4-Octadecenoic acid	1	1	1	116806	112156	92053	1	1	1	186507	1	174110	1	414332	1	1	1	1	(283.26, 9812.819)(284.2629, 1717.06)(265.24966, 2803.2551)
cis-11-Octadecenoic acid	1	1	1	116806	112156	92053	1	1	1	186507	1	174110	1	414332	1	1	1	1	(283.26, 9812.819)(284.2629, 1717.06)(265.24966, 2803.2551)
trans-6-Octadecenoic acid	1	1	1	116806	112156	92053	1	1	1	186507	1	174110	1	414332	1	1	1	1	(283.26, 9812.819)(284.2629, 1717.06)(265.24966, 2803.2551)
trans-10 Octadecenoic acid	1	1	1	116806	112156	92053	1	1	1	186507	1	174110	1	414332	1	1	1	1	(283.26, 9812.819)(284.2629, 1717.06)(265.24966, 2803.2551)
trans-8-Elaidic acid	1	1	1	116806	112156	92053	1	1	1	186507	1	174110	1	414332	1	1	1	1	(283.26, 9812.819)(284.2629, 1717.06)(265.24966, 2803.2551)
Guanosine	1	1	1	206277	199677	189727	1	1	1	1	1	1	1	1	1	1	1	1	(284.09512, 6332.0503)(287.10608, 1960.1)(268.10065, 37861.156)(306.07675, 8357.101)
Stearic acid	308811	330685	465361	437478	441605	423518	425211	431844	427779	316250	297007	314602	308474	326768	380086	437324	426147	437838	(285.2746, 2137.2708)(267.26556, 14009.607)(268.2696, 1050.9915)
7,8,3',4'-Tetrahydroxyisoflavone	2005022	1	1	3515258	3489571	3551045	133847	5908390	131292	6925451	5669293	6076924	7506025	8720510	8804697	7810841	8621394	7547622	(287.0499, 121530.72)(288.0518, 5721.9043)(272.77573, 12611.535)(273.0432, 14056.46)(287.0492, 75282.25)(288.0501, 2598.1074)(270.05493, 1643.0165)(309.04517, 3069.0352)
6,7,3',4'-Tetrahydroxyisoflavone	2005022	1	1	3515258	3489571	3551045	133847	5908390	131292	6925451	5669293	6076924	7506025	8720510	8804697	7810841	8621394	7547622	(287.0499, 121530.72)(288.0518, 5721.9043)(272.77573, 12611.535)(273.0432, 14056.46)(287.0492, 75282.25)(288.0501, 2598.1074)(270.05493, 1643.0165)(309.04517, 3069.0352)
5,7,8,4'-Tetrahydroxyisoflavone	2005022	1	1	3515258	3489571	3551045	1	1	1	6925451	5669293	6076924	7506025	8720510	8804697	7810841	8621394	7547622	(287.0501, 144504.77)(288.0518, 5721.9043)(272.70914, 13634.738)(273.0432, 14056.46)(287.04916, 61511.26)(288.04993, 2239.8533)(270.05493, 1695.5386)(309.0452, 3302.8733)
Androstenedione	1	1	1	1	1	1	1	1	1	1	1	1	333724	284772	150179	1	1	1	(287.2015, 6512.153)(271.18457, 19556.143)
L-Octanoylcarnitine	649729	703131	756874	155729	570314	149265	378610	3175435	3183630	496246	501787	458131	597168	524132	461260	2360768	242495	2167832	(287.2019, 1924.355)(269.20547, 19843.078)(270.2088, 1929.0352)(274.5037, 7257.887)(311.0606, 2093.997)(312.2053, 168.35333)(295.26584, 4965.9653)(296.7555, 4308.065)(297.19995, 15437.035)
Vitamin A	1	1	1	1	1	1	1	1	1	1	1	1	675410	677676	593457	1	1	1	(287.24487, 1339.9733)(314.23413, 33989.605)
Arachidonate	1	1	1	1	1	1	1	1	1	1	1	1	952860	948552	859157	1	1	1	(287.24487, 1342.9166)(314.23413, 34290.273)
Arachidonic acid	1	1	1	1	1	1	1	1	1	1	1	1	952860	948552	859157	1	1	1	(287.24487, 1342.9166)(314.23413, 34290.273)
8,11,14,17-Eicosatetraenoic acid	1	1	1	1	1	1	1	1	1	1	1	1	952860	948552	859157	1	1	1	(287.24487, 1342.9166)(314.23413, 34290.273)
8,11,14-Eicosatrienoic acid	261201	263918	253910	135409	106764	87045	144813	119262	1	270121	289948	315044	255812	233781	172696	127827	109011	105761	(288.25012, 7757.075)(289.2546, 414.79498)(311.23502, 5620.0195)
11,14,17-Eicosatrienoic acid	261201	263918	253910	135409	106764	87045	144813	119262	1	270121	289948	315044	255812	233781	172696	127827	109011	105761	(288.25012, 7757.075)(289.2546, 414.79498)(311.23502, 5620.0195)
Ala-Phe-Ala	1	1	1	1	1	1	1	1	1	1	1	1	733951	681822	1	1	1	1	(289.15054, 21992.305)(290.1536, 710.44)
O-Adipoylcarnitine	574770	614514	671596	1	1	1	1	1	1	612089	619980	548166	733575	639440	1	1	1	1	(289.1519, 24505.086)(290.15503, 713.78625)
Inosine	1	1	1	269323	1	261086	1	1	1	1	1	1	1	1	1	1	1	1	(291.06616, 19409.816)(292.06854, 416.58002)
Histidinyl-Asparagine	192130	188773	204742	189275	190679	181980	195468	175006	210682	441480	445264	421459	328824	259499	222001	255673	227710	266670	(292.09918, 3181.132)(293.09445, 802.36)(274.0892, 10345.45)
Ethylenediaminetetraacetic acid	319510	292564	326747	274906	221146	276031	115906	102092	217621	711164	746602	690681	530838	1	531658	296501	225465	429968	(292.49744, 2490.6099)(293.0942, 393.85)(275.0783, 37418.562)(276.08142, 2139.65)(293.09506, 1341.2916)(315.07767, 566.57)(297.06622, 4523.033)(298.06213, 3694.8623)
Tyrosyl-Leucine	1	1	1	1	1	1	1	1	1	1	1	1	329773	324253	328423	1	1	1	(295.1615, 23066.986)(296.1644, 2058.1267)
Irisolidone	952339	963600	1035922	1373914	1352046	1380995	2035458	2009107	2024674	225398	163557	3234310	4191219	4209077	4186988	2899978	2794406	2766504	(296.0634, 144704.69)(297.06592, 9623.126)(298.0618, 7874.118)(321.46304, 1941.7738)
2',7-Dihydroxy-4',5'-dimethoxyisoflavone	952339	963600	1035922	1373914	1352046	1380995	2035458	2009107	2024674	225398	163557	3234310	4191219	4209077	4186988	2899978	2794406	2766504	(296.0634, 144704.69)(297.06592, 9623.126)(298.0618, 7874.118)(321.46304, 1941.7738)
2-Methylguanosine	1754887	693437	1	1	1	1	1	1	1	260996	1	1	595413	591644	564945	1	1	1	(298.61243, 1235.8125)(279.7581, 24772.584)(321.0964, 23746.582)(321.09497, 2701.3801)
1-Methylguanosine	1754887	693437	1	1	1	1	1	1	1	260996	1	1	595413	591644	564945	1	1	1	(298.61243, 1235.8125)(279.7581, 24772.584)(321.0964, 23746.582)(321.09497, 2701.3801)
11b-Hydroxyandrost-4-ene-3,17-dione	1	1	1	1	1	1	1	1	1	260957	272487	255425	135470	109504	597588	1	1	1	(302.52713, 14454.216)(303.1967, 1436.2675)(325.1759, 7570.62)(309.17825, 798.005)
Enterodiol	6016696	6282044	6541305	1	1	1	1	1	1	6154117	5696238	5544962	146868	129673	1	1	1	1	(302.57535, 189273.27)(303.5774, 17571.725)(305.169, 71134.41)(306.1721, 9547.89)
Eicosapentaenoic acid	228126	237589	315151	1	1	120113	1	1	1	1	1	1	1	1	1	1	1	1	(305.2428, 694.88)(327.22617, 436.4375)(309.20117, 7129.223)
Bovinic acid	103453	112584	208287	1	1	1	1	1	1	557684	549239	538408	125657	1350448	87171	404384	423414	433707	(305.243, 1322.89)(263.23444, 16888.496)(264.23843, 2498.5273)(281.24457, 3935.0037)
9Z,15Z-octadecadienoic acid	103453	112584	208287	1	1	1	1	1	1	557684	549239	538408	125657	1350448	87171	404384	423414	433707	(305.243, 1322.89)(263.23444, 16888.496)(264.23843, 2498.5273)(281.24457, 3935.0037)
Linoleic acid	103453	112584	208287	1	1	1	1	1	1	557684	549239	538408	125657	1350448	87171	404384	423414	433707	(305.243, 1322.89)(263.23444, 16888.496)(264.23843, 2498.5273)(281.24457, 3935.0037)
Linoelaidic acid	103453	112584	208287	1	1	1	1	1	1	557684	549239	538408	125657	1350448	87171	404384	423414	433707	(305.243, 1322.89)(263.23444, 16888.496)(264.23843, 2498.5273)(281.24457, 3935.0037)
7E, 9E-Octadecadienoic acid	103453	112584	208287	1	1	1	1	1	1	557684	549239	538408	125657	1350448	87171	404384	423414	433707	(305.243, 1322.89)(263.23444, 16888.496)(264.23843, 2498.5273)(281.24457, 3935.0037)
10E,12Z-Octadecadienoic acid	103453	112584	208287	1	1	1	1	1	1	557684	549239	538408	125657	1350448	87171	404384	423414	433707	(305.243, 1322.89)(263.23444, 16888.496)(264.23843, 2498.5273)(281.24457, 3935.0037)
Cytidine monophosphate	114335	128212	116215	95525	92882	85376	1	1	1	1	1	1	1	1	1	1	1	1	(306.3701, 8588.463)(306.03464, 640.4725)(329.07962, 1584.3766)(309.04712, 14003.43)(331.0281, 1389.62)
Fructose 1,6-bisphosphate	1	157530	1	1	1	1	1	1	1	1	1	1	1	1	1	1	1	1	(307.986, 303.94)(346.9937, 7494.2)
Eicosadienoic acid	1	84787	1	1	1	1	1	1	1	1	1	1	152895	138809	106596	1	1	1	(308.27588, 8012.5625)(335.2753, 16134.933)(336.27783, 2527.915)
7Z,14Z-eicosadienoic acid	1	84787	1	1	1	1	1	1	1	1	1	1	152895	138809	106596	1	1	1	(308.27588, 8012.5625)(335.2753, 16134.933)(336.27783, 2527.915)
N-Acetylneuraminic acid	88653	85184	79599	1	1	1	1	1	1	230024	239970	228906	161234	106382	78607	141151	1	1	(310.11063, 2353.7434)(310.1096, 4773.3086)(292.09973, 4670.439)(293.09464, 1133.9532)(332.09225, 1286.4532)
4Z,7Z,10Z,13Z,16Z,19Z-Docosahexaenoic acid	1159233	1246270	1262126	841389	789386	747547	883217	848437	825967	1099707	1114988	1112851	938012	856467	780147	699283	710532	702493	(310.2321, 40069.59)(311.235, 4181.794)(337.23108, 15461.89)(338.2334, 8675.243)
Docosahexaenoic acid	1159233	1246270	1262126	841389	789386	747547	883217	848437	825217	1099707	1114988	1112851	938012	856467	780147	699283	710532	702493	(310.2321, 40069.59)(311.235, 4181.794)(337.23108, 15461.89)(338.2334, 8675.243)
Val-Pro-Pro	1066263	1041641	1042733	1	1	1	750718	1	1	2075636	2267391	2222198	6717204	6572981	7204209	1663774	1677669	1645207	(311.1803, 89814.164)(312.18323, 10044.21)(313.18448, 1430.5732)
Progesterone	215257	215949	203362	189716	1	820198	1	1	1	283979	245538	238440	1117082	1055646	1	117507	1	1	(314.9022, 3544.1565)(315.2277, 395.42)(299.2171, 750.98)(315.2316, 8718.45)(316.23276, 725.99664)(339.76288, 6876.164)(341.36703, 3234.6255)(342.2307, 1041.22)(323.96716, 1838.7773)(324.2195, 194.76)
N-acetyl-Muramic acid	1	1	1	1	1	1	1	1	1	1	1	1	245028	240935	1	1	1	1	(316.10266, 14975.26)(317.10495, 871.385)
Clupanodonic acid	1	1	1	1	1	1	1	1	1	1	1	1	188347	154329	121198	1	1	1	(317.26456, 6365.615)(339.24515, 6105.2603)(340.2489, 2517.73)
Docosapentaenoic acid	1	1	1	1	1	1	1	1	1	1	1	1	188347	154329	121198	1	1	1	(317.26456, 6365.615)(339.24515, 6105.2603)(340.2489, 2517.73)
Penicillin G	1	1	1	120920	115412	111872	1	1	1	1	1	1	256952	257289	230949	1	1	1	(320.0923, 19047.66)(321.09497, 2644.307)(319.34515, 4693.7676)
Sphingosine	133022	154766	154413	1	1	1	1	1	1	331798	344452	329972	295302	271534	168089	151720	115450	97140	(322.26834, 3215.35)(282.27643, 7808.072)(283.27997, 1187.7675)(300.2868, 3803.455)
Uridine 5'-monophosphate	162590	243419	241970	143391	232018	134081	315634	365016	350343	1	1	1	1	1	1	1	1	1	(324.04108, 4397.777)(306.58197, 3237.8508)(308.0203, 137547.28)(309.04532, 5236.873)(331.6937, 890.07)(333.02728, 540.435)
Lactitol	1	1	1	1	1	1	1	1	1	189200	197723	1	1	165720	161992	1	1	1	(329.12375, 2323.0825)(329.1247, 401.755)(367.13126, 9659.62)
Ile-Val-Val	631532	668839	765726	526059	510537	489863	1	1	1	499748	499555	472002	1	389098	1	1	1	1	(329.22675, 21509.03)(330.2297, 1338.623)
Adrenic acid	1523264	1506807	1968735	1721372	1645819	2369830	1942270	2412786	1	888435	1233035	1323760	1630339	1792633	2827541	2735343	2793204	2667363	(333.28653, 1764.5294)(315.27634, 2327.7004)(355.27032, 2294.398)(342.26566, 38881.395)
Prostaglandin E2	244299	251622	328855	191083	191380	163468	1	1	1	173847	177064	162660	206950	709533	677616	1	1	1	(335.81705, 10026.853)(336.21805, 1721.27)(337.2305, 4020.4897)(338.2335, 599.99)(353.23273, 11015.992)(354.2354, 1266.2971)(336.217, 2114.963)(357.19974, 989.1579)
5Z,13Z-Docosadienoic acid	329724	1	1	1	1	1	1	1	1	1	1	1	1	1	1	1	1	1	(336.3083, 1502.37)(363.3079, 8651.71)(364.311, 992.91)
6'-Hydroxyenterolactone	232446	253071	258743	1	1	1	1	1	1	212108	206674	200628	1	1	1	1	1	1	(337.10233, 15804.442)(338.1055, 1311.9684)
5-Hydroxyenterolactone	232446	253071	258743	1	1	1	1	1	1	212108	206674	200628	1	1	1	1	1	1	(337.10233, 15804.442)(338.1055, 1311.9684)
4-Hydroxyenterolactone	232446	253071	258743	1	1	1	1	1	1	212108	206674	200628	1	1	1	1	1	1	(337.10233, 15804.442)(338.1055, 1311.9684)
6-Hydroxyenterolactone	232446	253071	258743	1	1	1	1	1	1	212108	206674	200628	1	1	1	1	1	1	(337.10233, 15804.442)(338.1055, 1311.9684)
2-Hydroxyenterolactone	232446	253071	258743	1	1	1	1	1	1	212108	206674	200628	1	1	1	1	1	1	(337.10233, 15804.442)(338.1055, 1311.9684)
4'-Hydroxyenterolactone	232446	253071	258743	1	1	1	1	1	1	212108	206674	200628	1	1	1	1	1	1	(337.10233, 15804.442)(338.1055, 1311.9684)
2'-Hydroxyenterolactone	232446	253071	258743	1	1	1	1	1	1	212108	206674	200628	1	1	1	1	1	1	(337.10233, 15804.442)(338.1055, 1311.9684)
7-Hydroxyenterolactone	232446	253071	258743	1	1	1	1	1	1	212108	206674	200628	1	1	1	1	1	1	(337.10233, 15804.442)(338.1055, 1311.9684)
Thiamine hydrochloride	4436800	4376655	1	1	1	1	101961	488369	77405	706514	3930935	4103001	4014989	3726360	3619583	3506489	1	1	(337.97284, 7544.474)(344.05536, 717.1328)(322.04462, 2892.452)(344.0541, 936.96204)(322.2505, 2890.516)(325.38318, 51.913334)(326.0467, 52.43)
Leu-Pro-Ile	1539225	1598132	1554572	606506	947676	760399	552544	913414	869669	1248010	1152666	1580544	1378651	1345603	1170878	1047700	853586	508069	(341.22507, 15126.776)(342.23032, 1545.9741)(324.07095, 9010.323)(325.6318, 11052.59)(326.2358, 1807.4767)(325.23138, 34631.94)(326.23456, 4586.144)(328.24152, 165.875)(367.2181, 519.81)
trans-2-Dodecenoylcarnitine	666302	652886	1051027	1150062	1139276	1158829	1276248	1229405	1255883	171332	156216	146680	637892	698489	1442489	1624115	1596369	781192	(342.0983, 36028.25)(343.20374, 9237.612)(327.24924, 36163.87)(328.25162, 6129.0054)(329.26633, 13951.391)(365.7444, 59241.027)(368.2464, 37295.44)(349.30756, 52979.273)(350.6429, 131476.22)(351.2563, 15535.388)
Tryptophyl-Arginine	1	1	221397	116686	116172	99521	1	1	1	181155	187680	177100	341977	506924	431627	1	1	1	(343.17828, 9779.893)(344.1869, 1183.73)(345.187, 730.74)(343.19318, 12887.196)(344.1955, 2463.534)(345.18958, 400.91998)(387.19968, 5821.733)(365.17355, 1618.22)
Aldosterone	174445	178943	221397	1	1	1	1	1	1	108707	113668	146495	341977	320718	1	1	1	1	(343.1854, 10783.735)(344.19223, 1152.585)(345.18958, 384.89)(343.19196, 19505.945)(344.1941, 4200.44)(387.2025, 8868.923)(388.2057, 343.43)(365.17355, 1618.22)
Pro-Pro-Phe	1	1	1	1	1	1	1	1	1	685164	685234	665380	1834747	1730690	1785639	1	1	1	(343.193, 11453.918)(344.19522, 2061.0632)(345.18817, 1339.752)(365.17355, 1431.35)
O-Dodecanoylcarnitine	163970	158023	242014	270405	265649	266310	300505	275513	290764	138922	126042	137318	333425	372084	332880	373192	357428	362483	(343.26654, 11477.1)(348.2849, 1329.7933)(331.28137, 217838.67)(367.26328, 429.85)(349.25485, 3557.081)(350.25488, 230443.88)(351.25708, 18806.834)(352.92566, 123836.97)(353.26443, 211066.31)
Dodecanoylcarnitine	163970	158023	242014	270405	265649	266310	300505	275513	290764	138922	126042	137318	333425	372084	332880	373192	357428	362483	(343.26654, 11477.1)(348.2849, 1329.7933)(331.28137, 217838.67)(367.26328, 429.85)(349.25485, 3557.081)(350.25488, 230443.88)(351.25708, 18806.834)(352.92566, 123836.97)(353.26443, 211066.31)
Tetracosapentaenoic acid (24:5n-6)	506644	1	1	1	1	1	1	1	1	743647	730134	545459	1414982	1552066	1664614	1205553	1290279	1261066	(345.29492, 1673.8232)(359.30182, 1836.765)(342.62637, 590.5633)(381.2843, 251.03667)(364.4666, 8923.172)(364.2627, 1127.07)
Tetracosapentaenoic acid (24:5n-3)	506644	1	1	1	1	1	1	1	1	743647	730134	545459	1414982	1552066	1664614	1205553	1290279	1261066	(345.29492, 1673.8232)(359.30182, 1836.765)(342.62637, 590.5633)(381.2843, 251.03667)(364.4666, 8923.172)(364.2627, 1127.07)
6,9,12,15,18,21-Tetracosahexaenoic acid	1101366	1118194	1426623	387537	370233	357975	600785	618043	1	698151	693885	661534	2440347	2218308	1671988	283813	305231	279589	(355.27164, 8441.234)(339.8092, 25321.012)(340.26645, 3918.451)(342.5185, 13541.837)(343.2791, 891.38)(364.26114, 12144.488)(364.2627, 1053.2933)
Phe-Pro-Ile	1	1	1	1	1	1	1	1	1	169721	185542	167603	453812	456090	432620	1	1	1	(357.20938, 10453.196)(358.21115, 832.33)(380.194, 10841.413)
Tetracosatetraenoic acid n-6	1000283	1064444	1416708	1111305	1082950	1049927	1	1	1	948073	922196	874715	810073	891679	879541	1	1	1	(361.31607, 1276.8367)(361.31824, 1957.5812)(343.30807, 1447.79)(370.29663, 14311.7705)
Aldrin	229139	229991	211322	163727	166544	155233	148161	141227	161214	172311	163142	180581	1	1	1	113911	101997	100031	(364.67682, 4348.511)(369.36475, 4199.149)(369.86685, 655.1825)(372.8663, 1694.5133)(368.59335, 4296.176)(370.20474, 4636.927)(372.8795, 11937.135)(392.8524, 7190.9946)(394.85577, 11056.218)
Amoxicillin	147677696	147320064	148564064	170381504	164420864	170234432	184050256	192290000	179019632	123251472	123625848	103026112	59691160	115998480	88925408	83627440	46553064	79566600	(365.10254, 4836227.0)(366.10587, 652013.06)(367.10693, 124497.46)(368.10904, 9184.103)(349.09027, 1025.0635)(354.10413, 6225.009)(393.0961, 482.52164)(370.0847, 1304.93)
Sophorose	129361400	128984176	130321672	150272288	144427088	150511136	163078672	170149936	158298912	102881000	40220708	42555844	53200116	100352752	79452792	75263832	41329104	74852512	(365.10257, 4665052.0)(366.10587, 628331.0)(367.10693, 120643.32)(368.1091, 8754.369)(325.10898, 7866.453)(343.11935, 8214.442)(347.09097, 973.01495)
Isomaltose	129361400	128984176	130321672	150272288	144427088	150511136	163078672	170149936	158298912	102881000	40220708	42555844	53200116	100352752	79452792	75263832	41329104	74852512	(365.10257, 4665052.0)(366.10587, 628331.0)(367.10693, 120643.32)(368.1091, 8754.369)(325.10898, 7866.453)(343.11935, 8214.442)(347.09097, 973.01495)
D-Maltose	129361400	128984176	130321672	150272288	144427088	150511136	163078672	170149936	158298912	102881000	40220708	42555844	53200116	100352752	79452792	75263832	41329104	74852512	(365.10257, 4665052.0)(366.10587, 628331.0)(367.10693, 120643.32)(368.1091, 8754.369)(325.10898, 7866.453)(343.11935, 8214.442)(347.09097, 973.01495)
beta-Lactose	129361400	128984176	130321672	150272288	144427088	150511136	163078672	170149936	158298912	102881000	40220708	42555844	53200116	100352752	79452792	75263832	41329104	74852512	(365.10257, 4665052.0)(366.10587, 628331.0)(367.10693, 120643.32)(368.1091, 8754.369)(325.10898, 7866.453)(343.11935, 8214.442)(347.09097, 973.01495)
Sucrose	129361400	128984176	130321672	150272288	144427088	150511136	163078672	170149936	158298912	102881000	40220708	42555844	53200116	100352752	79452792	75263832	41329104	74852512	(365.10257, 4665052.0)(366.10587, 628331.0)(367.10693, 120643.32)(368.1091, 8754.369)(325.10898, 7866.453)(343.11935, 8214.442)(347.09097, 973.01495)
Alpha-Lactose	129361400	128984176	130321672	150272288	144427088	150511136	163078672	170149936	158298912	102881000	40220708	42555844	53200116	100352752	79452792	75263832	41329104	74852512	(365.10257, 4665052.0)(366.10587, 628331.0)(367.10693, 120643.32)(368.1091, 8754.369)(325.10898, 7866.453)(343.11935, 8214.442)(347.09097, 973.01495)
beta-D-Fructofuranosyl-(2,1)-beta-D-Fructofuranose	129361400	128984176	130321672	150272288	144427088	150511136	163078672	170149936	158298912	102881000	40220708	42555844	53200116	100352752	79452792	75263832	41329104	74852512	(365.10257, 4665052.0)(366.10587, 628331.0)(367.10693, 120643.32)(368.1091, 8754.369)(325.10898, 7866.453)(343.11935, 8214.442)(347.09097, 973.01495)
S-Adenosylhomocysteine	19478908	22399566	20000160	20584616	20979398	20725120	25699820	27050708	25231520	6374879	6166074	6468698	11397941	10718477	43981888	6071846	3372481	6470317	(366.10587, 640837.06)(367.10693, 123226.195)(368.1091, 9032.119)(369.1123, 511.81)(385.1401, 530.97)(394.51816, 1948.8605)(395.1115, 2985.222)
cis-5-Tetradecenoylcarnitine	208202	237605	399114	407988	407239	406731	403059	388057	394590	225743	208640	207474	1	1	351804	377248	372821	393654	(370.29623, 15755.952)(371.29718, 3178.2131)(374.29962, 1113.22)(355.28082, 68355.12)(356.28372, 11539.171)(370.2977, 13234.573)(371.29883, 2978.7334)(393.7704, 150361.33)(396.2775, 55763.55)(377.66086, 29730.686)(378.6617, 49144.465)(379.28717, 6761.975)
O-Tetradecanoylcarnitine	153088	168763	98537	1	1	1	1	1	1	159976	163424	136118	1	1	1	111360	378594	99381	(371.2992, 6072.51)(353.7989, 17199.01)(355.30185, 3754.8228)(359.3141, 230195.9)(380.79437, 3618.1765)(378.2876, 110632.2)(379.2898, 10903.92)(381.2957, 162458.31)
Tetradecanoylcarnitine	153088	168763	98537	1	1	1	1	1	1	159976	163424	136118	1	1	1	111360	378594	99381	(371.2992, 6072.51)(353.7989, 17199.01)(355.30185, 3754.8228)(359.3141, 230195.9)(380.79437, 3618.1765)(378.2876, 110632.2)(379.2898, 10903.92)(381.2957, 162458.31)
Riboflavin	255919	256333	261849	479319	455863	456400	713838	698276	695709	996228	1033206	974002	1484647	1475336	1441644	870168	889996	839594	(377.14148, 33746.113)(378.15118, 7861.6196)(399.12302, 25799.121)(400.12567, 3842.9973)
Phosphatidylserine	3956613	3970691	3978059	1972379	2008607	1953837	1988969	1921130	1818251	6112278	2812217	2771190	7911523	7279722	6897343	3601879	800316	1029914	(388.11707, 220.31198)(367.10672, 85547.25)(368.10895, 5960.912)(369.11243, 346.71667)(394.60724, 6006.5527)(395.11234, 10899.322)
Lincomycin	168579	240376	1	1	1	1	1	1	1	322534	303004	321113	525622	514819	541114	1	1	1	(388.20493, 17211.162)(389.2055, 1231.83)(413.2351, 892.605)(393.2076, 2034.17)(429.2126, 8084.675)(430.2154, 328.595)
Loganin	1	1	1	1	1	1	1	1	1	326774	387558	399240	604655	545895	506173	1	1	1	(390.15695, 1345.68)(373.1484, 21722.865)(374.1516, 1500.1333)(418.1515, 2092.9534)
N-oleoyl glutamine	850248	878649	118423	1	1	1	1	1	1	153877	148579	1260385	682711	1	605980	1	1	1	(392.63843, 17068.693)(393.6411, 2263.7766)(437.57202, 10041.52)(438.32202, 964.54004)(415.3001, 37062.824)(416.30295, 6230.9453)
Ergocalciferol	212073	224438	175099	1	1	1	1	1	1	237462	225473	248237	1	366068	1	1	1	1	(396.3287, 14333.644)(397.3318, 1500.663)(380.33395, 1903.855)
Calcidiol	495316	522697	621740	1	1	1	1	1	1	1	1	1	1	1	1	1	1	1	(405.35416, 2717.7)(425.32065, 1674.4066)(427.3364, 21445.74)(428.3391, 3437.3933)
ADP	1815401	1777462	1825395	2560048	2555211	2512007	3168433	3319215	3143511	2408482	2455482	2543117	2901247	3044611	3119282	3264836	3513903	3310086	(409.01758, 162930.0)(410.0201, 16891.254)(411.02255, 3400.1406)(451.0203, 3918.5896)(437.02365, 396.605)
Cholic acid	17711868	18237654	17885852	438592	416426	15096510	18355184	18108408	18540332	16927136	16519694	17037262	18033132	16698335	17723264	16334688	16373353	16361255	(409.28696, 21512.33)(410.28986, 2522.625)(391.28033, 33887.863)(392.28336, 5793.4385)(393.2932, 20470.04)(394.29648, 2679.476)(413.26297, 428771.34)(414.2659, 96253.32)(415.268, 8968.101)
(9Z,12Z)-3-Hydroxyhexadecadienoylcarnitine	110641	133121	121505	1069238	1027514	993329	907185	840803	865493	235467	199976	187446	998615	904303	883656	822032	796430	779319	(412.30118, 845.0017)(393.2924, 31163.088)(394.29544, 4340.3022)(434.2833, 11974.836)(435.28543, 742.45337)
Leu-Leu-Tyr	200678	207642	200570	158464	154432	143697	171291	148064	156275	184193	192837	192425	198121	175918	176344	133540	131608	127002	(413.26288, 682707.25)(430.23846, 9893.125)(431.23627, 1923.7744)
24,25-Dihydroxyvitamin D	4103093	4186682	5230819	453941	387848	372150	1	1	1	4605827	6037976	5769515	6679750	8173430	6423304	1	1	1	(418.00436, 1595.7966)(422.35327, 151.11)(398.32822, 1904.1333)(441.83084, 27348.967)(444.33267, 9102.28)(445.33658, 786.25)(426.3212, 1519.0167)
Calcitriol	4103093	4186682	5230819	453941	387848	372150	1	1	1	4605827	6037976	5769515	6679750	8173430	6423304	1	1	1	(418.00436, 1595.7966)(422.35327, 151.11)(398.32822, 1904.1333)(441.83084, 27348.967)(444.33267, 9102.28)(445.33658, 786.25)(426.3212, 1519.0167)
Lys-Asp-Tyr	162005	161376	163675	177094	180287	170123	282919	284690	292522	265186	268475	249777	609332	596258	591902	1	1	1	(425.20944, 9172.804)(429.20987, 2725.3503)(407.1792, 21366.812)(408.18225, 3259.0032)
2b,3a,7a,12a-Tetrahydroxy-5b-cholanoic acid	1	1	1	1	1	1	1	1	1	347829	350157	345547	1097938	1050436	984282	1	1	1	(425.28287, 23956.1)(426.4512, 3480.6501)(427.2785, 2248.05)
1b-Hydroxycholic acid	1	1	1	1	1	1	1	1	1	347829	350157	345547	1097938	1050436	984282	1	1	1	(425.28287, 23956.1)(426.4512, 3480.6501)(427.2785, 2248.05)
Oleoylcarnitine	117205	127121	149628	320562	309248	291504	259026	225080	229843	446031	428773	397191	928538	936579	972132	382373	345125	372326	(425.68768, 16119.208)(426.75772, 2602.9895)(409.96323, 1411.0181)(449.33252, 3965.08)(451.3364, 18505.33)(452.33932, 3809.6467)
Tetracycline	106376	1	1	1	1	389537	1	1	1	1	89965	1	1	86139	1	1	1	1	(426.1346, 8443.397)(427.13205, 1785.275)
Vitamin K1	2752892	2773469	2777621	1432912	1472196	1336075	1584897	1539634	1390947	2888320	2826396	2791885	2406207	2181353	2116606	1374089	1864620	1894059	(436.55008, 2066.0234)(437.3527, 1559.005)(477.91022, 27972.867)(478.35367, 7842.8643)(479.35645, 840.7811)(459.098, 6178.9224)(458.3383, 1054.968)
Gamma-Tocopherol	156847	238845	139546	1	1	1	1	1	1	180542	173849	175100	318438	280399	1	1	1	1	(440.35416, 14187.903)(441.35712, 2068.0337)
(9Z)-3-Hydroxyoctadecenoylcarnitine	2742054	2753285	2679093	137034	134159	124645	106293	1	1	3162796	3074099	3099713	384626	427168	1	224078	195953	195648	(442.12137, 7965.885)(442.35217, 3751.6748)(427.35004, 6711.08)(464.33676, 5481.8545)(451.33658, 53119.25)(452.3394, 10836.725)
Alpha-Tocopherol	444707	467101	387850	1	1	1	1	1	1	175095	178117	169797	344100	303464	241318	1	1	1	(454.3704, 16656.023)(455.37338, 1871.37)(435.3552, 14010.817)(436.35617, 2187.4282)
Ile-Ile-Ile-Pro	1559046	1724591	1543232	1255156	1256475	1189296	1187373	1122612	1179015	88479	141682	85127	267281	1393479	1350046	253455	1179336	1136233	(455.1941, 23499.676)(456.24072, 5291.2236)(457.3356, 9471.529)(458.33878, 1130.3679)(439.30084, 168832.9)(440.30365, 33700.266)(455.3296, 2240.88)(437.3183, 8268.41)(482.3307, 2129.6602)(463.29892, 17639.686)(464.3029, 4960.145)
Glycocholic acid	8800328	6221177	6380031	3340430	1	3131772	4118941	4121930	4239777	6963449	5568160	5601684	6744339	6571145	1	1	3431363	3314405	(465.46756, 29230.643)(466.31607, 9205.012)(467.324, 6588.51)(449.307, 83114.29)(448.3074, 33076.66)(449.30984, 2770.38)(466.31616, 4051.6902)(451.7164, 130792.71)(450.32446, 75345.36)(451.3266, 7977.28)(489.9768, 1269.5734)(472.05502, 4502.37)(472.3074, 1280.5099)
Arg-Arg-Arg	150532	160560	181109	1475370	1416827	1417386	1815295	1711558	1888171	139864	135293	136173	166534	161717	164584	99611	83464	82446	(469.29602, 4100.5737)(473.31885, 4559.8887)(469.89334, 18908.338)(470.89624, 3806.6072)(509.3171, 11553.599)(510.3201, 1405.2284)(491.28958, 5919.5073)
LysoPC(15:0)	369326	388534	395211	93038	1	83056	277386	278638	277097	574217	566479	549933	471820	2713421	2706345	302721	1	1	(482.32785, 986.29504)(463.84628, 16514.615)(464.30164, 4100.4946)(483.21896, 13344.329)(483.32263, 4098.195)(465.7128, 2160.5962)(467.32852, 7722.4595)(504.30106, 4710.435)(489.3118, 1381.6)
7,11-Dioxolanost-8-en-3-yl acetate	409230	428842	548553	1	1	1	556936	486727	8389379	4718113	8414088	8314140	548076	480951	369492	3803500	908698	915969	(484.7019, 771.31)(500.38812, 5216.2324)(501.3909, 86.32)(481.36462, 1914.4901)(522.3725, 26200.04)(525.20905, 8135.9233)(523.3798, 5134.95)(505.123, 8300.191)(505.35403, 2442.4763)(506.3473, 10080.58)
LysoPC(16:0)	1	1	1	1	1	1	486760	381863	345495	2569407	2617166	2654177	185710	218146	196259	2519499	2577415	2625209	(496.3233, 5295.245)(478.313, 1543.56)(479.3275, 14875.16)(480.3302, 2991.99)(496.3346, 28521.367)(497.3378, 7025.5835)(518.3196, 10717.18)(519.3193, 1969.0966)
Asn-Arg-Ala-Ile	1	1	1	1	1	1	1	1	1	1	1	1	387869	372932	1	476701	447604	283365	(500.26773, 1158.3567)(455.2705, 14746.88)(456.2735, 1613.59)(478.28662, 9228.17)(479.2705, 209.65)
Maltotriose	213625	209204	205371	333144	319619	295636	201029	201095	198618	94634	97156	107052	1	1	1	89159	1	1	(505.1683, 289.92)(487.39148, 2526.1538)(490.1713, 10517.37)(491.17438, 975.63995)(505.17123, 2952.1326)(527.1522, 11252.619)(528.1544, 451.9667)
Adenosine triphosphate	1	1	1	1	1	1	1	1	1	1	1	1	96178	106197	1	1	1	1	(507.99884, 6538.855)(492.00592, 3276.24)(492.9892, 4737.2197)
Leu-Arg-Leu-Ile	1112671	1084289	1036178	119996	4263263	3963209	3415453	896616	982635	1738398	1697382	1136121	1834197	1739537	1682218	1755941	962789	994678	(516.87366, 2964.005)(498.96173, 2166.0261)(517.3891, 2659.0166)(501.3688, 1213.0333)(537.25934, 20185.555)(538.5749, 5507.511)(539.3532, 524.3725)(521.5456, 6895.194)(523.351, 1461.665)
LysoPC(18:2(9Z,12Z))	208739	214296	210708	1	1	1	1	1	1	366880	347339	358333	274896	220158	202216	1430400	1500648	1482171	(521.66437, 4948.8345)(523.0549, 1291.7643)(506.32706, 2810.4666)(507.32983, 423.79498)(522.3401, 9894.183)(521.33594, 1972.5433)(542.31464, 7794.1333)
LysoPC(0:0/18:0)	1005165	399862	361354	702717	657032	633265	407816	272583	334448	540001	545222	524149	3273251	3374382	3332618	998807	380378	413089	(524.5906, 799.4677)(526.3683, 1104.14)(529.3692, 2417.42)(506.0159, 18174.125)(507.01883, 3744.161)(526.37384, 524.00665)(528.39764, 2337.0369)(507.36124, 12455.235)(508.3646, 2393.8035)(549.7025, 8619.251)(550.3729, 4099.407)(534.3628, 1107.0778)
LysoPC(18:1(9Z))	814172	835964	1122184	544050	513034	500148	460706	300039	348190	988279	941076	915680	2338611	2395202	2400141	712734	1311707	1317132	(526.3745, 1291.57)(505.3433, 25857.818)(506.34613, 7152.126)(525.4713, 575.797)(526.3569, 365.38)(505.34476, 21521.178)(506.34796, 5288.039)(510.36, 136.58)(549.3672, 5870.78)
TG(6:0/8:0/14:0)	1	3807937	1	3452988	3243579	3213349	2244106	2085942	2154340	5576381	5846596	1	8762280	7623056	6384586	4600126	4370564	4719886	(531.40283, 214294.95)(532.4056, 58172.664)(533.4058, 16852.387)(534.40594, 2503.7017)
TG(4:0/8:0/16:0)	1	3807937	1	3452988	3243579	3213349	2244106	2085942	2154340	5576381	5846596	1	8762280	7623056	6384586	4600126	4370564	4719886	(531.40283, 214294.95)(532.4056, 58172.664)(533.4058, 16852.387)(534.40594, 2503.7017)
Arg-Thr-Lys-Arg	1	1	1	355807	356709	352595	308535	281717	296200	144248	141506	138719	328971	334426	312142	310769	294924	295382	(541.35834, 15493.616)(542.3611, 3298.0835)(562.3632, 5556.0786)
DG(14:0/18:2(9Z,12Z)/0:0)[iso2]	1921981	1936684	1854647	1	1	1	1	1	1	276047	238204	298876	226161	129329	96108	201118	174501	176680	(548.45996, 7442.12)(549.4631, 1607.38)(548.4608, 7312.16)(549.4639, 1879.2949)(587.4598, 283.41)(570.7621, 32495.223)(571.4648, 9649.495)(572.459, 2588.1367)
DG(14:1(9Z)/18:1(9Z)/0:0)[iso2]	1921981	1936684	1854647	1	1	1	1	1	1	276047	238204	298876	226161	129329	96108	201118	174501	176680	(548.45996, 7442.12)(549.4631, 1607.38)(548.4608, 7312.16)(549.4639, 1879.2949)(587.4598, 283.41)(570.7621, 32495.223)(571.4648, 9649.495)(572.459, 2588.1367)
DG(16:1(9Z)/16:1(9Z)/0:0)	1921981	1936684	1854647	1	1	1	1	1	1	276047	238204	298876	226161	129329	96108	201118	174501	176680	(548.45996, 7442.12)(549.4631, 1607.38)(548.4608, 7312.16)(549.4639, 1879.2949)(587.4598, 283.41)(570.7621, 32495.223)(571.4648, 9649.495)(572.459, 2588.1367)
TG(4:0/10:0/14:0)	8854368	3807937	8205892	3452988	3243579	3213349	2244106	2085942	2154340	5576381	5846596	9678050	8762280	7623056	6384586	4600126	4370564	4719886	(549.40985, 169108.62)(550.41266, 46854.363)(551.41437, 5527.483)(532.0739, 178909.75)(532.4056, 58172.664)(533.4058, 16852.387)(534.40594, 2503.7017)
Val-Tyr-Leu-Arg	1	1	1	1	1	1	1	1	1	1	1	1	1	1	76439	1	1	1	(550.3272, 5858.91)(551.3293, 422.58)
Zeaxanthin	449653	496205	430655	357085	324065	287299	545877	481934	545337	544421	511911	507314	369855	470861	294893	744949	721112	777630	(551.42065, 11635.875)(552.42365, 1626.5149)(593.4321, 2229.4758)(573.4065, 15160.776)(574.4093, 3678.3218)
Lutein	449653	496205	430655	357085	324065	287299	545877	481934	545337	544421	511911	507314	369855	470861	294893	744949	721112	777630	(551.42065, 11635.875)(552.42365, 1626.5149)(593.4321, 2229.4758)(573.4065, 15160.776)(574.4093, 3678.3218)
B-Carotene	214829	240418	339691	1	1	1	1	1	1	1	1	1	1	1	1	1	1	1	(559.41406, 13976.058)(560.4167, 2636.4631)
TG(4:0/12:0/14:0)	4038127	4021503	3619318	2097258	1865748	1934215	2870172	2627059	2868082	4302730	4253384	4014719	1703353	1597873	1590179	2956151	4057322	4048692	(560.4667, 20879.064)(577.43854, 93223.64)(578.44116, 26490.096)(579.4435, 2507.4104)
TG(10:0/10:0/10:0)[iso]	4038127	4021503	3619318	2097258	1865748	1934215	2870172	2627059	2868082	4302730	4253384	4014719	1703353	1597873	1590179	2956151	4057322	4048692	(560.4667, 20879.064)(577.43854, 93223.64)(578.44116, 26490.096)(579.4435, 2507.4104)
TG(16:0/10:0/4:0)	4038127	4021503	3619318	2097258	1865748	1934215	2870172	2627059	2868082	4302730	4253384	4014719	1703353	1597873	1590179	2956151	4057322	4048692	(560.4667, 20879.064)(577.43854, 93223.64)(578.44116, 26490.096)(579.4435, 2507.4104)
Leu-Arg-Asn-Arg	1	1	86131	1	1	1	1	1	1	1	1	1	111161	128459	107083	1	1	1	(562.3624, 7343.0522)(540.34955, 7471.0874)
Phe-Phe-Pro-Arg	1	1	1	1	1	1	148640	149421	143760	1	1	1	131823	130570	1	1	1	1	(566.30743, 3120.42)(548.298, 5435.152)(553.2921, 9812.733)
DG(12:0/20:2(11Z,14Z)/0:0)[iso2]	1	1	1	1	1	1	1	1	1	276047	1	298876	1	1	1	201118	1	1	(570.467, 11995.644)(571.47003, 2468.5334)
DG(14:0/18:1(9Z)/0:0)[iso2]	1	1	1	276111	264040	267055	644744	579128	1	1	1	1	1	1	208230	1	1	1	(572.481, 16183.091)(573.4837, 3677.193)
DG(12:0/20:1(11Z)/0:0)[iso2]	1	1	1	276111	264040	267055	644744	579128	437625	1	1	1	277811	371419	208230	1	1	1	(572.48114, 16693.488)(573.4839, 3898.5967)
DG(16:0/16:1(9Z)/0:0)[iso2]	1	1	1	276111	264040	267055	644744	579128	437625	1	1	1	277811	371419	208230	1	1	1	(572.48114, 16693.488)(573.4839, 3898.5967)
DG(14:1(9Z)/18:0/0:0)[iso2]	1	1	1	276111	264040	267055	644744	579128	437625	1	1	1	277811	371419	208230	1	1	1	(572.48114, 16693.488)(573.4839, 3898.5967)
DG(18:3(6Z,9Z,12Z)/16:0/0:0)[iso2]	1402441	1438848	1364309	339083	321892	325397	790901	678789	700671	827711	815742	817856	351527	456450	252914	894865	879804	794867	(572.48175, 16865.615)(573.48157, 4459.783)(614.48016, 65008.168)(615.48285, 16792.367)(616.4848, 2072.9133)(598.5795, 2463.7114)(599.4998, 401.97)
DG(16:1(9Z)/18:2(9Z,12Z)/0:0)[iso2]	1402441	1438848	1364309	339083	321892	325397	790901	678789	700671	827711	815742	817856	351527	456450	252914	894865	879804	794867	(572.48175, 16865.615)(573.48157, 4459.783)(614.48016, 65008.168)(615.48285, 16792.367)(616.4848, 2072.9133)(598.5795, 2463.7114)(599.4998, 401.97)
DG(14:0/20:3(8Z,11Z,14Z)/0:0)[iso2]	1402441	1438848	1364309	339083	321892	325397	790901	678789	700671	827711	815742	817856	351527	456450	252914	894865	879804	602960	(572.48175, 17341.107)(573.4821, 4521.932)(614.48016, 65008.168)(615.48285, 16792.367)(616.4848, 2072.9133)(598.5795, 2649.2974)(599.4998, 727.38)
DG(14:1(9Z)/20:2(11Z,14Z)/0:0)[iso2]	1402441	1438848	1364309	339083	321892	325397	790901	678789	700671	827711	815742	817856	351527	456450	252914	894865	879804	602960	(572.48175, 17341.107)(573.4821, 4521.932)(614.48016, 65008.168)(615.48285, 16792.367)(616.4848, 2072.9133)(598.5795, 2649.2974)(599.4998, 727.38)
DG(16:0/18:3(9Z,12Z,15Z)/0:0)[iso2]	1402441	1438848	1364309	339083	321892	325397	1	678789	700671	827711	815742	817856	1	1	252914	894865	879804	1	(572.4819, 16552.674)(573.4814, 4441.6074)(614.48016, 65008.168)(615.48285, 16792.367)(616.4848, 2072.9133)(598.62115, 2530.51)
UDP-L-rhamnose	1	1	1	1	1	1	1	1	1	1	1	1	126447	117906	103688	1	1	1	(578.0716, 1169.91)(534.04584, 8840.333)
DG(14:0/22:5(7Z,10Z,13Z,16Z,19Z)/0:0)	541942	629041	527602	1	396692	1	109464	383904	111660	137972	170322	172619	3398653	2880463	2425540	130120	112698	144639	(597.287, 3218.33)(598.4932, 16009.646)(599.49457, 4819.3813)(639.35516, 64236.926)(640.35767, 15058.682)(639.4651, 702.44)(621.4629, 3244.8936)
TG(4:0/14:0/15:0)	145136	155970	146733	1	1	1	123167	116316	120638	138129	138238	147938	860418	799426	725092	1	1	1	(597.9996, 14577.716)(599.1713, 4797.1875)(600.73755, 14834.46)(601.518, 5706.1304)
DG(16:0/20:3(8Z,11Z,14Z)/0:0)[iso2]	494331	530094	1	225570	202510	211892	372622	363582	384458	414201	472205	501431	232166	198360	134889	348229	384336	343725	(600.51306, 15925.392)(601.51587, 4369.5815)(626.52704, 3533.5752)
DG(16:1(9Z)/20:2(11Z,14Z)/0:0)[iso2]	494331	530094	1	225570	202510	211892	372622	363582	384458	414201	472205	501431	232166	198360	134889	348229	384336	343725	(600.51306, 15925.392)(601.51587, 4369.5815)(626.52704, 3533.5752)
DG(18:0/18:3(9Z,12Z,15Z)/0:0)[iso2]	494331	530094	1	225570	202510	211892	372622	363582	384458	414201	472205	501431	232166	198360	134889	348229	384336	343725	(600.51306, 15925.392)(601.51587, 4369.5815)(626.52704, 3533.5752)
DG(18:1(9Z)/18:2(9Z,12Z)/0:0)[iso2]	494331	530094	1	225570	202510	211892	372622	363582	384458	414201	472205	501431	232166	198360	134889	348229	384336	343725	(600.51306, 15925.392)(601.51587, 4369.5815)(626.52704, 3533.5752)
DG(18:3(6Z,9Z,12Z)/18:0/0:0)[iso2]	494331	530094	1	225570	202510	211892	372622	363582	384458	414201	472205	501431	232166	198360	134889	348229	384336	343725	(600.51306, 15925.392)(601.51587, 4369.5815)(626.52704, 3533.5752)
TG(16:0/10:0/6:0)	2065857	2078954	1992696	2170642	2207607	2027973	3106044	2975450	2981207	2248260	2040756	2014800	1	1	1	2977134	2822237	2925935	(605.47, 88871.46)(606.47266, 26637.998)(607.47473, 3063.1519)
TG(14:0/14:0/4:0)	2065857	2078954	1992696	2170642	2207607	2027973	3106044	2975450	2981207	2248260	2040756	2014800	1	1	1	2977134	2822237	2925935	(605.47, 88871.46)(606.47266, 26637.998)(607.47473, 3063.1519)
TG(4:0/12:0/16:0)	2065857	2078954	1992696	2170642	2207607	2027973	3106044	2975450	2981207	2248260	2040756	2014800	1	1	1	2977134	2822237	2925935	(605.47, 88871.46)(606.47266, 26637.998)(607.47473, 3063.1519)
TG(10:0/16:0/6:0)	2065857	2078954	1992696	2170642	2207607	2027973	3106044	2975450	2981207	2248260	2040756	2014800	1	1	1	2977134	2822237	2925935	(605.47, 88871.46)(606.47266, 26637.998)(607.47473, 3063.1519)
TG(16:0/12:0/4:0)	2065857	2078954	1992696	2170642	2207607	2027973	3106044	2975450	2981207	2248260	2040756	2014800	1	1	1	2977134	2822237	2925935	(605.47, 88871.46)(606.47266, 26637.998)(607.47473, 3063.1519)
TG(6:0/12:0/14:0)	2065857	2078954	1992696	2170642	2207607	2027973	3106044	2975450	2981207	2248260	2040756	2014800	1	1	1	2977134	2822237	2925935	(605.47, 88871.46)(606.47266, 26637.998)(607.47473, 3063.1519)
TG(4:0/14:0/14:0)	2065857	2078954	1992696	2170642	2207607	2027973	3106044	2975450	2981207	2248260	2040756	2014800	1	1	1	2977134	2822237	2925935	(605.47, 88871.46)(606.47266, 26637.998)(607.47473, 3063.1519)
DG(16:1(9Z)/18:0/0:0)[iso2]	1	1	1	182390	158159	159912	297113	284517	1	1	1	1	163050	1	118293	1	1	1	(621.5294, 302.28)(600.368, 11404.813)(601.5145, 2732.343)
DG(18:1(9Z)/16:0/0:0)	1	1	1	182390	158159	159912	297408	285915	1	1	1	1	163050	1	118293	1	1	1	(621.5294, 302.28)(600.368, 11404.813)(601.5145, 2732.343)
DG(14:0/20:1(11Z)/0:0)[iso2]	1	1	1	182390	158159	159912	297388	284517	1	1	1	1	163050	1	118293	1	1	1	(621.5294, 302.28)(600.368, 11404.813)(601.5145, 2732.343)
DG(14:1(9Z)/20:0/0:0)[iso2]	1	1	1	182390	158159	159912	297113	284517	1	1	1	1	163050	1	118293	1	1	1	(621.5294, 302.28)(600.368, 11404.813)(601.5145, 2732.343)
DG(18:1(11E)/16:0/0:0)	1	1	1	182390	158159	159912	297113	284517	1	1	1	1	163050	1	118293	1	1	1	(621.5294, 302.28)(600.368, 11404.813)(601.5145, 2732.343)
DG(16:0/18:1(9Z)/0:0)	1	1	1	182390	158159	159912	297408	285915	1	1	1	1	163050	1	118293	1	1	1	(621.5294, 302.28)(600.368, 11404.813)(601.5145, 2732.343)
Cer(d18:0/22:1(13Z))	1	1	1	1	1	1	1	1	1	103209	156351	101049	89191	102838	107009	145114	131769	117210	(624.62445, 1427.4083)(626.6206, 8755.223)(606.6174, 3986.712)(624.62506, 1670.66)(626.6213, 7465.127)(606.618, 6398.2695)(632.6175, 411.19)
16:0 Cholesteryl ester	1	1	1	1	1	1	1	1	1	1	1	1	131818	128338	135711	128450	123467	127352	(625.58136, 7727.9434)(632.58105, 11491.753)
DG(O-16:0/20:4(8E,11E,14E,17E)/0:0)	202990	215576	175283	1	1	1	1	1	1	162942	197995	209021	1	1	1	1	1	1	(626.5306, 7236.1313)(627.5335, 791.18506)
DG(18:0/18:2(9Z,12Z)/0:0)[iso2]	149069	161505	124745	1	1	1	1	1	1	105903	138647	151630	1	1	1	1	1	1	(626.5306, 7425.2065)(627.5335, 810.07666)
DG(16:0/20:2(11Z,14Z)/0:0)[iso2]	149069	161505	124745	1	1	1	1	1	1	105903	138647	151630	1	1	1	1	1	1	(626.5306, 7425.2065)(627.5335, 810.07666)
DG(18:1(9Z)/18:1(9Z)/0:0)	149069	161505	124745	1	1	1	1	1	1	105903	138647	151630	1	1	1	1	1	1	(626.5306, 7425.2065)(627.5335, 810.07666)
DG(16:1(9Z)/20:1(11Z)/0:0)[iso2]	149069	161505	124745	1	1	1	1	1	1	105903	138647	151630	1	1	1	1	1	1	(626.5306, 7425.2065)(627.5335, 810.07666)
TG(4:0/15:0/16:0)	149069	161505	124745	1	1	1	1	1	1	105903	138647	151630	1	1	1	1	1	1	(626.5306, 7425.2065)(627.5335, 810.07666)(628.5467, 23786.695)(629.54974, 7725.228)
18:2 Cholesteryl ester	176987	174582	120949	1	1	1	244823	279914	308587	117852	159571	167693	1	205582	206611	203360	231249	235609	(632.58124, 10109.649)(654.56036, 8025.5283)(655.8393, 3378.3513)(656.84924, 9961.577)(657.5796, 4191.676)
18:1 Cholesteryl ester	1	294311	1	1	1	1	298991	1	1	89915	193984	188048	266542	258997	259758	235213	281118	297816	(632.5821, 8396.51)(633.6087, 1556.97)(656.57465, 8847.731)(657.5778, 990.16656)
TG(16:0/12:0/6:0)	3733786	3349205	4037186	1473549	3381508	3326528	4186955	5086167	5384273	1483022	3633787	3749874	2758403	1747454	1742538	3471797	3894390	4026855	(633.5005, 66903.875)(634.5032, 21247.414)(635.5061, 3055.2432)
TG(4:0/14:0/16:0)	3733786	3349205	4037186	1473549	3381508	3326528	4186955	5084032	5384273	1483022	3633787	3749874	2758403	1747454	1742538	3471797	3894390	4026855	(633.5005, 66903.875)(634.5032, 21247.414)(635.5061, 3055.2432)
TG(14:0/16:0/4:0)	3733786	3349205	4037186	1473549	3381508	3326528	4186955	5086167	5384273	1483022	3633787	3749874	2758403	1747454	1742538	3471797	3894390	4027613	(633.5005, 66903.875)(634.5032, 21247.414)(635.5061, 3055.2432)
TG(16:0/14:0/4:0)	3733786	3349205	4037186	1473549	3381508	3326528	4186955	5086167	5384273	1483022	3633787	3749874	2758403	1747454	1742538	3471797	3894390	4026855	(633.5005, 66903.875)(634.5032, 21247.414)(635.5061, 3055.2432)
3'-Sialyllactose	1	1	1	2052312	1915643	1830299	1911281	1759691	1793623	1	1	1	1589240	1702789	1945511	1752564	1672295	1888612	(638.20825, 51184.027)(639.20874, 26436.217)
6'-Sialyllactose	1	1	1	2052312	1915643	1830299	1911281	1759691	1793623	1	1	1	1589240	1702789	1945511	1752564	1672295	1888612	(638.20825, 51184.027)(639.20874, 26436.217)
TG(4:0/16:0/17:0)	176987	174582	190650	1	1	1	454549	457510	720074	116242	157333	168915	183240	1	1	195415	375293	650211	(654.5603, 6496.3125)(655.8394, 2500.871)(656.84924, 10371.86)(657.5797, 4913.0103)(654.5581, 6781.31)(656.5731, 7904.51)(657.5772, 1096.42)(675.53406, 3149.655)
20:5 Cholesteryl ester	179654	174582	120949	1	1	1	294204	304323	726536	117288	934524	1007819	1	1	1	1	377173	650211	(654.5607, 4719.565)(655.7082, 1244.6771)(656.71936, 6501.9062)(657.5798, 2543.7441)(654.55963, 8035.2773)(656.0686, 4937.295)(657.07654, 7900.4473)(657.579, 3444.0898)(675.5343, 4363.0986)
TG(4:0/15:0/18:0)	176987	174582	1	1	1	1	1	1	1	116242	157333	168915	1	1	1	1	1	1	(654.56165, 8142.9834)(655.5648, 1531.0801)(656.57715, 16772.207)(657.58057, 6806.28)
(N-acetylneuraminosyl(a2-6)lactosamine)	1	1	92401	1	1	1	1	1	1	1	1	1	1	1	1	1	1	1	(656.2213, 4962.55)(657.222, 2189.64)(658.221, 441.01)
TG(16:0/16:0/4:0)	2347921	2488095	1986636	409124	958076	869946	3587935	3499786	5574075	456613	2427906	2384033	690565	494887	470790	3353512	3304434	975541	(661.5311, 33951.664)(662.5339, 11264.488)(663.5393, 2781.854)
TG(4:0/16:0/16:0)	2347921	2488095	1986636	409124	958076	868055	3587935	3499786	5574075	456613	2427906	2384033	690565	494887	470790	3353512	3304434	975541	(661.5311, 33951.664)(662.5339, 11264.488)(663.5393, 2781.854)
TG(16:0/14:0/6:0)	2347921	2488095	1986636	409124	958076	869946	3587935	3499786	5574075	456613	2427906	2384033	690565	494887	470790	3353512	3304434	975541	(661.5311, 33951.664)(662.5339, 11264.488)(663.5393, 2781.854)
TG(14:0/16:0/6:0)	2347921	2488095	1986636	409124	958076	869946	3587935	3499786	5574075	456613	2427906	2384033	690565	494887	470790	3353512	3304434	975541	(661.5311, 33951.664)(662.5339, 11264.488)(663.5393, 2781.854)
TG(18:0/14:0/4:0)	2347921	2488095	1986636	409124	958076	869946	3587935	3499786	5574075	456613	2427906	2384033	690565	494887	470790	3353512	3304434	1	(661.5312, 34568.926)(662.5339, 11492.584)(663.5393, 2781.854)
TG(6:0/14:0/16:0)	2347921	2488095	1986636	409124	958076	868055	1	1	1	456613	2427906	2384033	690565	494887	470790	1	1	975541	(661.5314, 35763.484)(662.5341, 11929.031)(663.5393, 2781.854)
TG(4:0/17:0/15:0)	2347921	2488095	1986636	409124	958076	868055	1	1	1	456613	2427906	2384033	690565	494887	470790	1	1	975541	(661.5314, 35763.484)(662.5341, 11929.031)(663.5393, 2781.854)
TG(4:0/14:0/18:0)	2347921	2488095	1986636	409124	958076	868055	1	1	1	456613	2427906	2384033	690565	494887	470790	1	1	975541	(661.5314, 35763.484)(662.5341, 11929.031)(663.5393, 2781.854)
Maltotetraose	326127	315568	327691	351608	361285	356071	429072	349745	431889	775244	769125	811147	608708	537568	478067	756621	648042	688594	(667.22156, 19613.902)(668.2242, 2927.1414)(649.2108, 11744.46)(650.2141, 1762.4545)(667.2237, 11584.649)(668.22675, 1216.7367)(649.2132, 8151.5874)(650.216, 632.4733)(689.2053, 1174.5566)
PC(o-14:0/16:0)	1	1	1	1	1	1	1	1	1	1	1	1290534	1	1	1	1	1	1	(673.531, 132.23)(675.5352, 5020.93)
PC(O-16:0/14:0)	1	1	1	1	1	1	1	1	1	1	1	1290534	1	1	1	1	1	1	(673.531, 132.23)(675.5352, 5020.93)
PC(O-18:0/12:0)	1	1	1	1	1	1	1	1	1	1	1	1290534	1	1	1	1	1	1	(673.531, 132.23)(675.5352, 5020.93)
PC(8:0/21:0)	223405	1	1	1	1	1	1	1	1	1	980895	1070058	1	1	1	1	1	1	(675.491, 3783.2031)(676.4946, 193.14)(675.53436, 6177.9004)(716.51685, 3919.6602)(717.52026, 669.025)(701.506, 103.165)
PC(13:0/16:0)	223405	1	1	1	1	1	543013	537981	823881	1	980895	1070058	1	1	1	235377	619750	737044	(675.50995, 3713.4548)(676.4946, 193.14)(675.53253, 4920.272)(716.51447, 5533.4824)(717.51935, 469.49002)(701.5082, 365.96802)
PC(16:0/13:0)	223405	1	1	1	1	1	543013	537981	823881	1	980895	1070058	1	1	1	235377	619750	737044	(675.50995, 3713.4548)(676.4946, 193.14)(675.53253, 4920.272)(716.51447, 5533.4824)(717.51935, 469.49002)(701.5082, 365.96802)
PC(12:0/17:0)	223405	1	1	1	1	1	543013	537981	823881	1	980895	1070058	1	1	1	235377	619750	737044	(675.50995, 3713.4548)(676.4946, 193.14)(675.53253, 4920.272)(716.51447, 5533.4824)(717.51935, 469.49002)(701.5082, 365.96802)
PC(19:0/10:0)	223405	1	1	1	1	1	543013	537981	823881	1	980895	1070058	1	1	1	235377	619750	737044	(675.50995, 3713.4548)(676.4946, 193.14)(675.53253, 4920.272)(716.51447, 5533.4824)(717.51935, 469.49002)(701.5082, 365.96802)
PC(9:0/20:0)	223405	1	1	1	1	1	543013	537981	823881	1	980895	1070058	1	1	1	235377	619750	737044	(675.50995, 3713.4548)(676.4946, 193.14)(675.53253, 4920.272)(716.51447, 5533.4824)(717.51935, 469.49002)(701.5082, 365.96802)
PC(17:0/12:0)	223405	1	1	1	1	1	543013	537981	823881	1	980895	1070058	1	1	1	235377	619750	737044	(675.50995, 3713.4548)(676.4946, 193.14)(675.53253, 4920.272)(716.51447, 5533.4824)(717.51935, 469.49002)(701.5082, 365.96802)
PC(10:0/19:0)	223405	1	1	1	1	1	543013	537981	823881	1	980895	1070058	1	1	1	235377	619750	737044	(675.50995, 3713.4548)(676.4946, 193.14)(675.53253, 4920.272)(716.51447, 5533.4824)(717.51935, 469.49002)(701.5082, 365.96802)
PC(14:0/15:0)	223405	1	1	1	1	1	543013	537981	823881	1	980895	1070058	1	1	1	235377	619750	737044	(675.50995, 3713.4548)(676.4946, 193.14)(675.53253, 4920.272)(716.51447, 5533.4824)(717.51935, 469.49002)(701.5082, 365.96802)
PC(15:0/14:0)	223405	1	1	1	1	1	454582	537981	823881	1	980895	1070058	1	1	1	235377	619750	737044	(675.50995, 3713.4548)(676.4946, 193.14)(675.5327, 4811.58)(716.51447, 5631.6836)(717.51935, 469.49002)(701.5082, 365.96802)
PC(20:0/9:0)	223405	1	1	1	1	1	454582	537981	823881	1	980895	1070058	1	1	1	235377	619750	737044	(675.50995, 3713.4548)(676.4946, 193.14)(675.5327, 4811.58)(716.51447, 5631.6836)(717.51935, 469.49002)(701.5082, 365.96802)
PC(16:1(9Z)/12:0)	705496	720487	775088	1	1	1	409111	3041850	3322101	650454	673329	675444	1955915	1880736	1772055	1	201268	2552905	(676.2415, 6221.5376)(677.2456, 1597.72)(681.4877, 7787.74)(676.493, 18580.39)(677.4956, 5729.0376)(678.4987, 1412.6814)(659.4745, 11456.16)(660.4771, 1848.07)(703.5009, 5186.31)(704.5054, 1020.15)(681.72253, 5852.0547)(682.4496, 2164.8474)
PC(10:0/18:1(9Z))	705496	720487	775088	1	1	1	409111	3041850	3322101	650454	673329	675444	1955915	1880736	1772055	1	201268	2552905	(676.2415, 6221.5376)(677.2456, 1597.72)(681.4877, 7787.74)(676.493, 18580.39)(677.4956, 5729.0376)(678.4987, 1412.6814)(659.4745, 11456.16)(660.4771, 1848.07)(703.5009, 5186.31)(704.5054, 1020.15)(681.72253, 5852.0547)(682.4496, 2164.8474)
PC(12:0/16:1(9Z))	705496	720487	775088	1	1	1	409111	3041850	3322101	650454	673329	675444	1955915	1880736	1772055	1	201268	2552905	(676.2415, 6221.5376)(677.2456, 1597.72)(681.4877, 7787.74)(676.493, 18580.39)(677.4956, 5729.0376)(678.4987, 1412.6814)(659.4745, 11456.16)(660.4771, 1848.07)(703.5009, 5186.31)(704.5054, 1020.15)(681.72253, 5852.0547)(682.4496, 2164.8474)
PC(14:1(9Z)/14:0)	705496	720487	775088	1	1	1	409111	3041850	3322101	650454	673329	675444	1955915	1880736	1772055	1	201268	2552905	(676.2415, 6221.5376)(677.2456, 1597.72)(681.4877, 7787.74)(676.493, 18580.39)(677.4956, 5729.0376)(678.4987, 1412.6814)(659.4745, 11456.16)(660.4771, 1848.07)(703.5009, 5186.31)(704.5054, 1020.15)(681.72253, 5852.0547)(682.4496, 2164.8474)
PC(14:0/14:1(9Z))	705496	720487	775088	1	1	1	409111	3041850	3322101	650454	673329	675444	1955915	1880736	1772055	1	201268	2552905	(676.2415, 6221.5376)(677.2456, 1597.72)(681.4877, 7787.74)(676.493, 18580.39)(677.4956, 5729.0376)(678.4987, 1412.6814)(659.4745, 11456.16)(660.4771, 1848.07)(703.5009, 5186.31)(704.5054, 1020.15)(681.72253, 5852.0547)(682.4496, 2164.8474)
22:5 Cholesteryl ester	423695	469627	1	202804	1	1	3026762	2028451	2014215	4573417	412028	460482	143404	1650241	1627269	1	1	2742586	(682.58887, 4023.17)(682.5924, 14971.264)(683.59607, 5727.28)(684.6085, 20349.062)(685.6117, 7024.503)(705.24664, 7188.5)(704.56885, 867.9899)
SM(d16:0/17:1(10Z))	1296247	1408685	1299368	585122	670878	1343721	1399781	1375758	1972032	202928	877262	1324988	802185	756605	663163	1299933	1349364	1365480	(688.5492, 9062.712)(689.5582, 4144.0303)(689.56055, 18581.682)(690.5639, 5354.432)(714.01013, 10067.973)(715.1414, 4227.437)
TG(10:0/14:0/14:0)	1	1	1	585122	546389	1232144	1240942	1180991	1766870	1	1	1	720552	729341	647548	1177429	1190861	1211516	(689.56006, 19640.928)(690.56323, 5961.2305)
TG(12:0/12:0/14:0)	1	1	1	585122	546389	1232144	1240942	1180991	1766870	1	1	1	720552	729341	647548	1177429	1190861	1211516	(689.56006, 19640.928)(690.56323, 5961.2305)
TG(6:0/16:0/16:0)	1	1	1	585122	546389	1232144	1240942	1180991	1766870	1	1	1	720552	729341	647548	1177429	1190861	1211516	(689.56006, 19640.928)(690.56323, 5961.2305)
TG(8:0/14:0/16:0)	1	1	1	585122	546389	1232144	1240942	1180991	1766870	1	1	1	720552	729341	647548	1177429	1190861	1211516	(689.56006, 19640.928)(690.56323, 5961.2305)
TG(18:0/14:0/6:0)	458011	681093	343978	585122	546389	1232144	1	1	1	1	1	436160	720552	729341	647548	1177429	1190861	1	(689.561, 15302.422)(690.56415, 4345.955)
TG(16:0/16:0/6:0)	458011	681093	343978	585122	546389	1232144	1240942	1180991	1768522	1	1	436160	720552	729341	647548	1177429	1190861	1211516	(689.561, 17535.77)(690.5642, 5149.1445)
TG(4:0/16:0/18:0)	458011	681093	343978	585122	546389	1232144	1240942	1180991	1766870	1	1	436160	720552	729341	647548	1177429	1190861	1211516	(689.561, 17535.77)(690.5642, 5149.1445)
TG(18:0/16:0/4:0)	458011	681093	343978	585122	546389	1232144	1240942	1180991	1768522	1	1	436160	720552	729341	647548	1177429	1190861	1211516	(689.561, 17535.77)(690.5642, 5149.1445)
TG(16:0/18:0/4:0)	458011	681093	343978	585122	546389	1232144	1240942	1180991	1768522	1	1	436160	720552	729341	647548	1177429	1190861	1211516	(689.561, 17535.77)(690.5642, 5149.1445)
DG(20:0/22:1(13Z)/0:0)[iso2]	1	1	1	1	1	1	268303	262601	1	355187	1	1	146390	288547	231618	212689	1	1	(691.63635, 4359.7427)(712.62384, 3865.4802)(713.62665, 5060.7827)(714.62, 526.55)
DG(20:1(11Z)/22:0/0:0)[iso2]	1	1	1	1	1	1	268303	262601	1	355187	1	1	146390	288547	231618	212689	1	1	(691.63635, 4359.7427)(712.62384, 3865.4802)(713.62665, 5060.7827)(714.62, 526.55)
DG(21:0/21:0/0:0)	164042	180691	185114	390087	372328	379161	114708	111263	114045	313371	1	331183	1	1	1	1	1	1	(693.00104, 9198.25)(694.3504, 11595.167)(694.684, 6075.11)(692.1807, 9004.411)(693.3501, 8656.948)(694.6884, 3695.33)(713.6206, 9457.605)(714.6234, 511.06)
DG(20:0/22:0/0:0)[iso2]	164042	180691	185114	390087	372328	379161	114708	111263	114045	313371	1	331183	1	1	1	1	1	1	(693.00104, 9198.25)(694.3504, 11595.167)(694.684, 6075.11)(692.1807, 9004.411)(693.3501, 8656.948)(694.6884, 3695.33)(713.6206, 9457.605)(714.6234, 511.06)
PC(O-18:0/14:1(9Z))	305848	323803	80236	1	1	1	137237	119597	113157	117704	113752	99600	249749	214556	1	118243	112529	1	(700.55646, 5400.7837)(701.8928, 3067.9597)(703.7366, 14369.266)(704.5724, 6300.4097)(702.7037, 11077.306)(703.0598, 2330.9575)(744.0761, 5062.4097)(745.0747, 4878.9897)(745.5786, 1758.52)(723.4475, 6697.3296)(723.5508, 2310.8135)
PC(o-16:0/16:1(9Z))	305848	323803	80236	1	1	1	137237	119597	113157	117704	113752	99600	249749	214556	1	118243	112529	1	(700.55646, 5400.7837)(701.8928, 3067.9597)(703.7366, 14369.266)(704.5724, 6300.4097)(702.7037, 11077.306)(703.0598, 2330.9575)(744.0761, 5062.4097)(745.0747, 4878.9897)(745.5786, 1758.52)(723.4475, 6697.3296)(723.5508, 2310.8135)
PC(O-14:0/18:1(9Z))	305848	323803	80236	1	1	1	137237	119597	113157	117704	113752	99600	249749	214556	1	118243	112529	1	(700.55646, 5400.7837)(701.8928, 3067.9597)(703.7366, 14369.266)(704.5724, 6300.4097)(702.7037, 11077.306)(703.0598, 2330.9575)(744.0761, 5062.4097)(745.0747, 4878.9897)(745.5786, 1758.52)(723.4475, 6697.3296)(723.5508, 2310.8135)
SM(d16:0/18:1(11E))	1587289	1250796	2015566	1496497	767985	670331	3093468	266317	1	671376	502111	732233	1625311	1491221	1970617	782150	2401157	2868518	(703.5659, 9771.204)(704.5696, 1215.14)(684.5549, 4959.015)(685.55786, 1734.2732)(686.5591, 95.19501)(703.56696, 9388.632)(704.5705, 1386.105)(727.82245, 2166.5808)(729.49194, 1117.8174)(730.25165, 534.73663)(712.7219, 955.535)
PC(16:0/14:1(9Z))	1	357973	332093	28817200	27944416	27156330	3079888	3249938	3675393	42398628	88903	87321	51770896	49975360	1	2263297	1	2998887	(704.18524, 3198.4214)(689.5083, 55.835)(706.53046, 5562.66)(708.502, 845028.3)(709.50824, 529560.5)(710.51074, 114648.914)(711.5127, 12606.578)
PC(16:1(9Z)/14:0)	1	357973	332093	28817200	27944416	27156330	3079888	3249938	3675393	42398628	88903	87321	51770896	49975360	1	2263297	1	2998887	(704.18524, 3198.4214)(689.5083, 55.835)(706.53046, 5562.66)(708.502, 845028.3)(709.50824, 529560.5)(710.51074, 114648.914)(711.5127, 12606.578)
PC(12:0/18:1(9Z))	1	357973	332093	28817200	27944416	27156330	3079888	3249938	3675393	42398628	88903	87321	51770896	49975360	1	2263297	1	2998887	(704.18524, 3198.4214)(689.5083, 55.835)(706.53046, 5562.66)(708.502, 845028.3)(709.50824, 529560.5)(710.51074, 114648.914)(711.5127, 12606.578)
PC(18:1(9Z)/12:0)	1	357973	332093	28817200	27944416	27156330	3079888	3249938	3675393	42398628	88903	87321	51770896	49975360	1	2263297	1	2998887	(704.18524, 3198.4214)(689.5083, 55.835)(706.53046, 5562.66)(708.502, 845028.3)(709.50824, 529560.5)(710.51074, 114648.914)(711.5127, 12606.578)
PC(14:1(9Z)/16:0)	1	357973	332093	28817200	27944416	27156330	3079888	3249938	3675393	42398628	88903	87321	51770896	49975360	1	2263297	1	2998887	(704.18524, 3198.4214)(689.5083, 55.835)(706.53046, 5562.66)(708.502, 845028.3)(709.50824, 529560.5)(710.51074, 114648.914)(711.5127, 12606.578)
PC(14:0/16:1(9Z))	1	357973	332093	28817200	27944416	27156330	3079888	3249938	3675393	42398628	88903	87321	51770896	49975360	1	2263297	1	2998887	(704.18524, 3198.4214)(689.5083, 55.835)(706.53046, 5562.66)(708.502, 845028.3)(709.50824, 529560.5)(710.51074, 114648.914)(711.5127, 12606.578)
PC(15:0/16:1(9Z))	4276634	4522798	4427983	213913	225529	235608	4294014	4100836	4147357	4376474	4164322	4470962	5007589	4790587	4799934	349762	4211238	4211495	(705.538, 665.45)(705.5372, 1041.28)(742.316, 1581.3357)(742.5293, 829.63666)(722.50757, 109416.66)(723.50995, 20828.598)(724.5084, 2387.223)
PC(18:1(9Z)/13:0)	4276634	4522798	4427983	213913	225529	235608	4294014	4100836	4147357	4376474	4164322	4470962	5007589	4790587	4799934	349762	4211238	4211495	(705.538, 665.45)(705.5372, 1041.28)(742.316, 1581.3357)(742.5293, 829.63666)(722.50757, 109416.66)(723.50995, 20828.598)(724.5084, 2387.223)
PC(17:0/14:1(9Z))	4276634	4522798	4427983	213913	225529	235608	4294014	4100836	4147357	4376474	4164322	4470962	5007589	4790587	4799934	349762	4211238	4211495	(705.538, 665.45)(705.5372, 1041.28)(742.316, 1581.3357)(742.5293, 829.63666)(722.50757, 109416.66)(723.50995, 20828.598)(724.5084, 2387.223)
PC(14:1(9Z)/17:0)	4276634	4522798	4427983	213913	225529	235608	4294014	4100836	4147357	4376474	4164322	4470962	5007589	4790587	4799934	349762	4211238	4211495	(705.538, 665.45)(705.5372, 1041.28)(742.316, 1581.3357)(742.5293, 829.63666)(722.50757, 109416.66)(723.50995, 20828.598)(724.5084, 2387.223)
PC(16:1(9Z)/15:0)	4276634	4522798	4427983	213913	225529	235608	4294014	4100836	4147357	4376474	4164322	4470962	5007589	4790587	4799934	349762	4211238	4211495	(705.538, 665.45)(705.5372, 1041.28)(742.316, 1581.3357)(742.5293, 829.63666)(722.50757, 109416.66)(723.50995, 20828.598)(724.5084, 2387.223)
PC(13:0/18:1(9Z))	4276634	4522798	4427983	213913	225529	235608	4294014	4100836	4147357	4376474	4164322	4470962	5007589	4790587	4799934	349762	4211238	4211495	(705.538, 665.45)(705.5372, 1041.28)(742.316, 1581.3357)(742.5293, 829.63666)(722.50757, 109416.66)(723.50995, 20828.598)(724.5084, 2387.223)
PC(13:0/17:0)	2289496	296674	2714643	2027768	1927811	130305	2668865	2495064	2676946	322915	3316098	3813974	4562225	3845774	3447913	2465376	2408337	2687963	(706.5328, 7732.56)(707.5361, 190.29)(708.5342, 61.27)(689.5222, 516.76)(692.5154, 218.37)(706.5322, 8326.16)(707.53534, 274.185)(708.5323, 56.63)(728.91614, 3888.232)(730.02496, 1867.06)(731.5322, 1089.23)(710.69617, 91249.78)(711.58405, 11511.859)
PC(16:0/14:0)	2289496	296674	2714643	2027768	1927811	130305	2668865	2495064	2676946	322915	3316098	3813974	4562225	3845774	3447913	2465376	2408337	2687963	(706.5328, 7732.56)(707.5361, 190.29)(708.5342, 61.27)(689.5222, 516.76)(692.5154, 218.37)(706.5322, 8326.16)(707.53534, 274.185)(708.5323, 56.63)(728.91614, 3888.232)(730.02496, 1867.06)(731.5322, 1089.23)(710.69617, 91249.78)(711.58405, 11511.859)
PC(14:0/16:0)	2289496	296674	2714643	2027768	1927811	130305	2668865	2495064	2676946	322915	3316098	3813974	4562225	3845774	3447913	2465376	2408337	2687963	(706.5328, 7732.56)(707.5361, 190.29)(708.5342, 61.27)(689.5222, 516.76)(692.5154, 218.37)(706.5322, 8326.16)(707.53534, 274.185)(708.5323, 56.63)(728.91614, 3888.232)(730.02496, 1867.06)(731.5322, 1089.23)(710.69617, 91249.78)(711.58405, 11511.859)
PC(17:0/13:0)	2289496	296674	2714643	2027768	1927811	130305	2668865	2495064	2676946	322915	3316098	3813974	4562225	3845774	3447913	2465376	2408337	2687963	(706.5328, 7732.56)(707.5361, 190.29)(708.5342, 61.27)(689.5222, 516.76)(692.5154, 218.37)(706.5322, 8326.16)(707.53534, 274.185)(708.5323, 56.63)(728.91614, 3888.232)(730.02496, 1867.06)(731.5322, 1089.23)(710.69617, 91249.78)(711.58405, 11511.859)
PC(9:0/21:0)	2289496	296674	2714643	2027768	1927811	130305	2668865	2495064	2676946	322915	3316098	3813974	4562225	3845774	3447913	2465376	2408337	2687963	(706.5328, 7732.56)(707.5361, 190.29)(708.5342, 61.27)(689.5222, 516.76)(692.5154, 218.37)(706.5322, 8326.16)(707.53534, 274.185)(708.5323, 56.63)(728.91614, 3888.232)(730.02496, 1867.06)(731.5322, 1089.23)(710.69617, 91249.78)(711.58405, 11511.859)
PC(11:0/19:0)	2289496	296674	2714643	2027768	1927811	130305	2668865	2495064	2676946	322915	3316098	3813974	4562225	3845774	3447913	2465376	2408337	2687963	(706.5328, 7732.56)(707.5361, 190.29)(708.5342, 61.27)(689.5222, 516.76)(692.5154, 218.37)(706.5322, 8326.16)(707.53534, 274.185)(708.5323, 56.63)(728.91614, 3888.232)(730.02496, 1867.06)(731.5322, 1089.23)(710.69617, 91249.78)(711.58405, 11511.859)
PC(19:0/11:0)	2289496	296674	2714643	2027768	1927811	130305	2668865	2495064	2676946	322915	3316098	3813974	4562225	3845774	3447913	2465376	2408337	2687963	(706.5328, 7732.56)(707.5361, 190.29)(708.5342, 61.27)(689.5222, 516.76)(692.5154, 218.37)(706.5322, 8326.16)(707.53534, 274.185)(708.5323, 56.63)(728.91614, 3888.232)(730.02496, 1867.06)(731.5322, 1089.23)(710.69617, 91249.78)(711.58405, 11511.859)
PC(10:0/20:0)	2289496	296674	2714643	2027768	1927811	130305	2668865	2495064	2676946	322915	3316098	3813974	4562225	3845774	3447913	2465376	2408337	2687963	(706.5328, 7732.56)(707.5361, 190.29)(708.5342, 61.27)(689.5222, 516.76)(692.5154, 218.37)(706.5322, 8326.16)(707.53534, 274.185)(708.5323, 56.63)(728.91614, 3888.232)(730.02496, 1867.06)(731.5322, 1089.23)(710.69617, 91249.78)(711.58405, 11511.859)
PC(12:0/18:0)	2289496	296674	2714643	2027768	1927811	130305	2668865	2495064	2676946	322915	3316098	3813974	4562225	3845774	3447913	2465376	2408337	2687963	(706.5328, 7732.56)(707.5361, 190.29)(708.5342, 61.27)(689.5222, 516.76)(692.5154, 218.37)(706.5322, 8326.16)(707.53534, 274.185)(708.5323, 56.63)(728.91614, 3888.232)(730.02496, 1867.06)(731.5322, 1089.23)(710.69617, 91249.78)(711.58405, 11511.859)
PC(18:0/12:0)	2289496	296674	2714643	2027768	1927811	130305	2668865	2495064	2676946	322915	3316098	3813974	4562225	3845774	3447913	2465376	2408337	2687963	(706.5328, 7732.56)(707.5361, 190.29)(708.5342, 61.27)(689.5222, 516.76)(692.5154, 218.37)(706.5322, 8326.16)(707.53534, 274.185)(708.5323, 56.63)(728.91614, 3888.232)(730.02496, 1867.06)(731.5322, 1089.23)(710.69617, 91249.78)(711.58405, 11511.859)
PC(15:0/15:0)	2289496	296674	2714643	2027768	1927811	130305	2668865	2495064	2676946	322915	3316098	3813974	4562225	3845774	3447913	2465376	2408337	2687963	(706.5328, 7732.56)(707.5361, 190.29)(708.5342, 61.27)(689.5222, 516.76)(692.5154, 218.37)(706.5322, 8326.16)(707.53534, 274.185)(708.5323, 56.63)(728.91614, 3888.232)(730.02496, 1867.06)(731.5322, 1089.23)(710.69617, 91249.78)(711.58405, 11511.859)
PC(20:0/10:0)	2289496	296674	2714643	2027768	1927811	130305	2668865	2495064	2676946	322915	3316098	3813974	4562225	3845774	3447913	2465376	2408337	2687963	(706.5328, 7732.56)(707.5361, 190.29)(708.5342, 61.27)(689.5222, 516.76)(692.5154, 218.37)(706.5322, 8326.16)(707.53534, 274.185)(708.5323, 56.63)(728.91614, 3888.232)(730.02496, 1867.06)(731.5322, 1089.23)(710.69617, 91249.78)(711.58405, 11511.859)
PC(14:0/18:3(6Z,9Z,12Z))	15224066	1	1	11125866	10711676	10363512	13016037	12330926	12482233	1	1	1	20559018	19891092	18030186	12533068	12118236	12761673	(709.50867, 491947.3)(710.5111, 103587.45)(711.5133, 11176.905)(752.52673, 1259.8274)
PC(12:0/20:3(8Z,11Z,14Z))	15224066	239019	1	11125866	10711676	10363512	13016037	12330926	12482233	322669	327877	368394	20559018	19891092	18030186	12533068	12118236	12761673	(709.88135, 400503.75)(710.7761, 89950.66)(711.5133, 11176.905)(752.52673, 1259.8274)(711.4986, 3579.57)(729.5307, 7146.825)(730.5408, 4281.8853)(731.5365, 1344.5249)(735.4916, 3606.29)
PC(18:2(9Z,12Z)/14:1(9Z))	15224066	239019	1	11125866	10711676	10363512	13016037	12330926	12482233	322669	327877	368394	20559018	19891092	18030186	12533068	12118236	12761673	(709.88135, 400503.75)(710.7761, 89950.66)(711.5133, 11176.905)(752.52673, 1259.8274)(711.4986, 3579.57)(729.5307, 7146.825)(730.5408, 4281.8853)(731.5365, 1344.5249)(735.4916, 3606.29)
PC(14:1(9Z)/18:2(9Z,12Z))	15224066	239019	1	11125866	10711676	10363512	13016037	12330926	12482233	322669	327877	368394	20559018	19891092	18030186	12533068	12118236	12761673	(709.88135, 400503.75)(710.7761, 89950.66)(711.5133, 11176.905)(752.52673, 1259.8274)(711.4986, 3579.57)(729.5307, 7146.825)(730.5408, 4281.8853)(731.5365, 1344.5249)(735.4916, 3606.29)
PC(18:3(9Z,12Z,15Z)/14:0)	15224066	239019	1	11125866	10711676	10363512	13016037	12330926	12482233	322669	327877	368394	20559018	19891092	18030186	12533068	12118236	12761673	(709.88135, 400503.75)(710.7761, 89950.66)(711.5133, 11176.905)(752.52673, 1259.8274)(711.4986, 3579.57)(729.5307, 7146.825)(730.5408, 4281.8853)(731.5365, 1344.5249)(735.4916, 3606.29)
PC(20:3(8Z,11Z,14Z)/12:0)	15224066	239019	1	11125866	10711676	10363512	13016037	12330926	12482233	322669	327877	368394	20559018	19891092	18030186	12533068	12118236	12761673	(709.88135, 400503.75)(710.7761, 89950.66)(711.5133, 11176.905)(752.52673, 1259.8274)(711.4986, 3579.57)(729.5307, 7146.825)(730.5408, 4281.8853)(731.5365, 1344.5249)(735.4916, 3606.29)
PC(14:0/18:3(9Z,12Z,15Z))	15224066	239019	1	11125866	10711676	10363512	13016037	12330926	12482233	322669	327877	368394	20559018	19891092	18030186	12533068	12118236	12761673	(709.88135, 400503.75)(710.7761, 89950.66)(711.5133, 11176.905)(752.52673, 1259.8274)(711.4986, 3579.57)(729.5307, 7146.825)(730.5408, 4281.8853)(731.5365, 1344.5249)(735.4916, 3606.29)
PC(18:3(6Z,9Z,12Z)/14:0)	15224066	239019	1	11125866	10711676	10363512	13016037	12330926	12482233	322669	327877	368394	20559018	19891092	18030186	12533068	12118236	12761673	(709.88135, 400503.75)(710.7761, 89950.66)(711.5133, 11176.905)(752.52673, 1259.8274)(711.4986, 3579.57)(729.5307, 7146.825)(730.5408, 4281.8853)(731.5365, 1344.5249)(735.4916, 3606.29)
DG(20:1(11Z)/22:1(13Z)/0:0)[iso2]	560845	571506	394463	1	1	1	1	1	376157	1	470455	574047	1	1	1	1	1	257485	(710.6235, 14581.548)(711.771, 5283.7344)(712.637, 5080.836)(713.6394, 1973.09)
DG(20:2(11Z,14Z)/22:0/0:0)[iso2]	560845	571506	394463	1	1	1	1	1	376157	1	470455	574047	196872	195562	199845	547359	569670	257485	(710.6675, 1821.682)(710.6235, 14581.548)(711.771, 5283.7344)(712.637, 5080.836)(713.6394, 1973.09)
DG(24:0/20:3(8Z,11Z,14Z)	220694	228484	145623	1	1	198055	279060	273293	494595	1	1	204382	1	1	1	217948	214732	246237	(712.6361, 7516.809)(713.6387, 882.31)(737.91925, 2478.4392)
SM(d18:0/18:1(9Z))	646531	712549	1	1	1	1	1	1	1	235673	233224	650379	144687	201112	145965	262844	1	268374	(715.5777, 3982.5735)(716.91895, 190.37999)(736.6391, 2422.0066)(718.32367, 4580.4727)(719.616, 5136.817)(753.60364, 9529.717)
SM(d16:0/20:1(11Z))	646531	712549	1	1	1	1	1	1	1	235673	233224	650379	144687	201112	145965	262844	1	268374	(715.5777, 3982.5735)(716.91895, 190.37999)(736.6391, 2422.0066)(718.32367, 4580.4727)(719.616, 5136.817)(753.60364, 9529.717)
PC(O-14:0/18:2(9Z,12Z))	261128	253801	277150	1	1	1	1071979	1038856	1505073	1	1	1	9231346	1	9375048	857419	1	1476676	(716.5463, 9172.277)(717.5493, 1553.5865)(716.57904, 5378.437)(717.589, 1863.528)(741.5305, 788.45496)
SM(d17:0/18:1(11E))	253666	369311	292391	1	1	407832	399639	421169	624635	165808	168778	159160	89448	285465	1	299120	263992	337956	(716.57965, 6713.306)(717.58856, 1517.4121)(702.36755, 14931.7705)(704.3215, 9940.183)(704.5719, 2554.1)(717.59045, 4924.6)(742.1262, 2970.194)(743.9957, 3619.0378)(745.579, 1303.77)(722.54626, 8621.314)(723.5517, 2979.49)
PC(15:0/16:0)	962835	968487	786777	1431678	1	1	822792	1	937915	1314434	1387409	1375853	250494	395065	394109	259812	298058	183847	(722.5439, 254.34)(701.52026, 164.47499)(724.5651, 74345.766)(706.98206, 7205.872)(704.5673, 91.6)(742.5384, 6799.28)(743.5348, 2036.145)(727.3584, 6603.756)(730.55347, 18452.896)
PC(18:0/13:0)	962835	968487	786777	1431678	1	1	822792	1	937915	1314434	1387409	1375853	250494	395065	394109	259812	298058	183847	(722.5439, 254.34)(701.52026, 164.47499)(724.5651, 74345.766)(706.98206, 7205.872)(704.5673, 91.6)(742.5384, 6799.28)(743.5348, 2036.145)(727.3584, 6603.756)(730.55347, 18452.896)
PC(21:0/10:0)	962835	968487	786777	1431678	1	1	822792	1	937915	1314434	1387409	1375853	250494	395065	394109	259812	298058	183847	(722.5439, 254.34)(701.52026, 164.47499)(724.5651, 74345.766)(706.98206, 7205.872)(704.5673, 91.6)(742.5384, 6799.28)(743.5348, 2036.145)(727.3584, 6603.756)(730.55347, 18452.896)
PC(13:0/18:0)	962835	968487	786777	1431678	1	1	822792	1	937915	1314434	1387409	1375853	250494	395065	394109	259812	298058	183847	(722.5439, 254.34)(701.52026, 164.47499)(724.5651, 74345.766)(706.98206, 7205.872)(704.5673, 91.6)(742.5384, 6799.28)(743.5348, 2036.145)(727.3584, 6603.756)(730.55347, 18452.896)
PC(16:0/15:0)	962835	968487	786777	1431678	1	1	822792	1	937915	1314434	1387409	1375853	250494	395065	394109	259812	298058	183847	(722.5439, 254.34)(701.52026, 164.47499)(724.5651, 74345.766)(706.98206, 7205.872)(704.5673, 91.6)(742.5384, 6799.28)(743.5348, 2036.145)(727.3584, 6603.756)(730.55347, 18452.896)
PC(12:0/19:0)	962835	968487	786777	1431678	1	1	822792	1	937915	1314434	1387409	1375853	250494	395065	394109	259812	298058	183847	(722.5439, 254.34)(701.52026, 164.47499)(724.5651, 74345.766)(706.98206, 7205.872)(704.5673, 91.6)(742.5384, 6799.28)(743.5348, 2036.145)(727.3584, 6603.756)(730.55347, 18452.896)
PC(17:0/14:0)	962835	968487	786777	1431678	1	1	822792	1	937915	1314434	1387409	1375853	250494	395065	394109	259812	298058	183847	(722.5439, 254.34)(701.52026, 164.47499)(724.5651, 74345.766)(706.98206, 7205.872)(704.5673, 91.6)(742.5384, 6799.28)(743.5348, 2036.145)(727.3584, 6603.756)(730.55347, 18452.896)
PC(10:0/21:0)	962835	968487	786777	1431678	1	1	822792	1	937915	1314434	1387409	1375853	250494	395065	394109	259812	298058	183847	(722.5439, 254.34)(701.52026, 164.47499)(724.5651, 74345.766)(706.98206, 7205.872)(704.5673, 91.6)(742.5384, 6799.28)(743.5348, 2036.145)(727.3584, 6603.756)(730.55347, 18452.896)
PC(9:0/22:0)	962835	968487	786777	1431678	1	1	822792	1	937915	1314434	1387409	1375853	250494	395065	394109	259812	298058	183847	(722.5439, 254.34)(701.52026, 164.47499)(724.5651, 74345.766)(706.98206, 7205.872)(704.5673, 91.6)(742.5384, 6799.28)(743.5348, 2036.145)(727.3584, 6603.756)(730.55347, 18452.896)
PC(14:0/17:0)	962835	968487	786777	1431678	1	1	822792	1	937915	1314434	1387409	1375853	250494	395065	394109	259812	298058	183847	(722.5439, 254.34)(701.52026, 164.47499)(724.5651, 74345.766)(706.98206, 7205.872)(704.5673, 91.6)(742.5384, 6799.28)(743.5348, 2036.145)(727.3584, 6603.756)(730.55347, 18452.896)
PC(11:0/20:0)	962835	968487	786777	1431678	1	1	822792	1	937915	1314434	1387409	1375853	250494	395065	394109	259812	298058	183847	(722.5439, 254.34)(701.52026, 164.47499)(724.5651, 74345.766)(706.98206, 7205.872)(704.5673, 91.6)(742.5384, 6799.28)(743.5348, 2036.145)(727.3584, 6603.756)(730.55347, 18452.896)
PC(20:0/11:0)	962835	968487	786777	1431678	1	1	822792	1	937915	1314434	1387409	1375853	250494	395065	394109	259812	298058	183847	(722.5439, 254.34)(701.52026, 164.47499)(724.5651, 74345.766)(706.98206, 7205.872)(704.5673, 91.6)(742.5384, 6799.28)(743.5348, 2036.145)(727.3584, 6603.756)(730.55347, 18452.896)
PC(19:0/12:0)	962835	968487	786777	1431678	1	1	822792	1	937915	1314434	1387409	1375853	250494	395065	394109	259812	298058	183847	(722.5439, 254.34)(701.52026, 164.47499)(724.5651, 74345.766)(706.98206, 7205.872)(704.5673, 91.6)(742.5384, 6799.28)(743.5348, 2036.145)(727.3584, 6603.756)(730.55347, 18452.896)
SM(d16:0/18:2(9Z,11E))	2050349	682426	274716	93327	83541	1	1	1	1	1856099	640173	853886	893873	548707	480442	130867	109760	116872	(724.38837, 1083.8717)(684.55524, 12987.191)(685.5579, 3560.7117)(687.05176, 3489.8826)(701.69147, 5038.859)(704.57025, 1773.7067)(703.56696, 10251.691)(704.5711, 2408.855)(706.53174, 8175.3374)(708.53284, 160.375)
PC(o-16:1(9Z)/18:0)	370721	363135	327866	104801	92167	1	201634	198026	199085	455716	454694	418988	857351	772863	632914	143031	121456	114696	(728.58093, 19406.156)(729.5837, 5900.6763)(730.58545, 1055.4066)(772.0764, 13791.563)(773.60754, 4751.257)(774.6113, 1083.8059)(756.58685, 570.01666)
PC(O-20:0/14:1(9Z))	370721	363135	327866	104801	92167	1	201634	198026	199085	455716	454694	418988	857351	772863	632914	143031	121456	114696	(728.58093, 19406.156)(729.5837, 5900.6763)(730.58545, 1055.4066)(772.0764, 13791.563)(773.60754, 4751.257)(774.6113, 1083.8059)(756.58685, 570.01666)
PC(O-16:0/18:1(9Z))	370721	363135	327866	104801	92167	1	201634	198026	199085	455716	454694	418988	857351	772863	632914	143031	121456	114696	(728.58093, 19406.156)(729.5837, 5900.6763)(730.58545, 1055.4066)(772.0764, 13791.563)(773.60754, 4751.257)(774.6113, 1083.8059)(756.58685, 570.01666)
PC(O-18:0/16:1(9Z))	370721	363135	327866	104801	92167	1	201634	198026	199085	455716	454694	418988	857351	772863	632914	143031	121456	114696	(728.58093, 19406.156)(729.5837, 5900.6763)(730.58545, 1055.4066)(772.0764, 13791.563)(773.60754, 4751.257)(774.6113, 1083.8059)(756.58685, 570.01666)
PC(o-18:1(9Z)/16:0)	370721	363135	327866	104801	92167	1	201634	198026	199085	455716	454694	418988	857351	772863	632914	143031	121456	114696	(728.58093, 19406.156)(729.5837, 5900.6763)(730.58545, 1055.4066)(772.0764, 13791.563)(773.60754, 4751.257)(774.6113, 1083.8059)(756.58685, 570.01666)
SM(d18:0/18:2(9Z,12Z))	438245	451099	456304	122899	103154	1	1	1	1	545895	549337	496190	1047132	947382	807237	166226	132603	131566	(728.58093, 20056.107)(729.5837, 6111.1475)(730.58545, 1158.89)(733.54156, 5886.2104)(734.5451, 934.32)
SM(d18:0/18:2(9E,12E))	438245	451099	456304	122899	103154	1	1	1	1	545895	549337	496190	1047132	947382	807237	166226	132603	131566	(728.58093, 20056.107)(729.5837, 6111.1475)(730.58545, 1158.89)(733.54156, 5886.2104)(734.5451, 934.32)
TG(16:0/16:0/10:0)	1	1	1	1	1	1	113658	93615	1	546062	545223	604728	315057	321733	324732	766432	788524	790638	(728.657, 17933.094)(710.6679, 1930.4834)(728.6545, 13542.444)(710.67084, 1811.8932)(745.64197, 7090.744)
TG(10:0/16:0/16:0)	1	1	1	1	1	1	113658	93615	1	601368	545223	551174	315057	321733	324732	766432	788524	790638	(728.657, 18745.45)(710.6679, 1930.4834)(728.6545, 13568.6875)(710.67084, 1848.16)(745.64197, 7085.5425)
TG(12:0/14:0/16:0)	1	1	1	1	1	1	113658	93615	1	601368	545223	551174	315057	321733	324732	766432	788524	790638	(728.657, 18745.45)(710.6679, 1930.4834)(728.6545, 13568.6875)(710.67084, 1848.16)(745.64197, 7085.5425)
TG(8:0/16:0/18:0)	1	1	1	1	1	1	113658	93615	1	601368	545223	551174	315057	321733	324732	766432	788524	790638	(728.657, 18745.45)(710.6679, 1930.4834)(728.6545, 13568.6875)(710.67084, 1848.16)(745.64197, 7085.5425)
TG(6:0/16:0/20:0)	1	1	1	1	1	1	113658	93615	1	601368	545223	551174	315057	321733	324732	766432	788524	790638	(728.657, 18745.45)(710.6679, 1930.4834)(728.6545, 13568.6875)(710.67084, 1848.16)(745.64197, 7085.5425)
TG(6:0/18:0/18:0)	1	1	1	1	1	1	113658	93615	1	601368	545223	551174	315057	321733	324732	766432	788524	790638	(728.657, 18745.45)(710.6679, 1930.4834)(728.6545, 13568.6875)(710.67084, 1848.16)(745.64197, 7085.5425)
TG(14:0/14:0/14:0)	1	1	1	1	1	1	113658	93615	1	546062	545223	551174	315057	321733	324732	766432	788524	790638	(728.65704, 18251.611)(710.6679, 1930.4834)(728.65454, 14019.187)(710.67084, 2078.6865)(745.64197, 7446.5767)
PC(14:0/18:2(9Z,12Z))	491938	481666	673530	155783	139246	130522	124706	102982	111803	501767	512043	395640	475957	480364	518417	605558	1	605349	(729.5299, 8250.676)(730.53827, 4324.9873)(731.5361, 1569.995)(716.514, 8971.47)(730.55664, 18785.586)(731.5582, 6410.3)(735.9651, 12902.854)(736.5162, 7404.4688)(737.5186, 1344.3434)
PC(14:1(9Z)/18:1(9Z))	491938	481666	673530	155783	139246	130522	124706	102982	111803	501767	512043	395640	475957	480364	518417	605558	1	605349	(729.5299, 8250.676)(730.53827, 4324.9873)(731.5361, 1569.995)(716.514, 8971.47)(730.55664, 18785.586)(731.5582, 6410.3)(735.9651, 12902.854)(736.5162, 7404.4688)(737.5186, 1344.3434)
PC(18:2(9Z,12Z)/14:0)	491938	481666	673530	155783	139246	130522	124706	102982	111803	501767	512043	395640	475957	480364	518417	605558	1	605349	(729.5299, 8250.676)(730.53827, 4324.9873)(731.5361, 1569.995)(716.514, 8971.47)(730.55664, 18785.586)(731.5582, 6410.3)(735.9651, 12902.854)(736.5162, 7404.4688)(737.5186, 1344.3434)
PC(16:1(9Z)/16:1(9Z))	491938	481666	673530	155783	139246	130522	124706	102982	111803	501767	512043	395640	475957	480364	518417	605558	1	605349	(729.5299, 8250.676)(730.53827, 4324.9873)(731.5361, 1569.995)(716.514, 8971.47)(730.55664, 18785.586)(731.5582, 6410.3)(735.9651, 12902.854)(736.5162, 7404.4688)(737.5186, 1344.3434)
PC(20:2(11Z,14Z)/12:0)	491938	481666	673530	155783	139246	130522	124706	102982	111803	501767	512043	395640	475957	480364	518417	605558	1	605349	(729.5299, 8250.676)(730.53827, 4324.9873)(731.5361, 1569.995)(716.514, 8971.47)(730.55664, 18785.586)(731.5582, 6410.3)(735.9651, 12902.854)(736.5162, 7404.4688)(737.5186, 1344.3434)
PC(12:0/20:2(11Z,14Z))	491938	481666	673530	155783	139246	130522	124706	102982	111803	501767	512043	395640	475957	480364	518417	605558	1	605349	(729.5299, 8250.676)(730.53827, 4324.9873)(731.5361, 1569.995)(716.514, 8971.47)(730.55664, 18785.586)(731.5582, 6410.3)(735.9651, 12902.854)(736.5162, 7404.4688)(737.5186, 1344.3434)
PC(18:1(9Z)/14:1(9Z))	491938	481666	673530	155783	139246	130522	124706	102982	111803	501767	512043	395640	475957	480364	518417	605558	1	605349	(729.5299, 8250.676)(730.53827, 4324.9873)(731.5361, 1569.995)(716.514, 8971.47)(730.55664, 18785.586)(731.5582, 6410.3)(735.9651, 12902.854)(736.5162, 7404.4688)(737.5186, 1344.3434)
PC(O-20:0/14:0)	93757	88959	79644	1	1	1	1	1	1	117450	119372	104296	146051	205283	149665	1	1	1	(729.5851, 8416.714)(730.5862, 834.29)(772.6085, 19138.275)(773.6112, 6654.259)(774.61194, 950.52997)(753.6043, 9001.47)(756.5967, 378.03)
PC(O-17:0/17:0)	93757	88959	79644	1	1	1	1	1	1	117450	119372	104296	146051	205283	149665	1	1	1	(729.5851, 8416.714)(730.5862, 834.29)(772.6085, 19138.275)(773.6112, 6654.259)(774.61194, 950.52997)(753.6043, 9001.47)(756.5967, 378.03)
PC(o-16:0/18:0)	93757	88959	79644	1	1	1	1	1	1	117450	119372	104296	146051	205283	149665	1	1	1	(729.5851, 8416.714)(730.5862, 834.29)(772.6085, 19138.275)(773.6112, 6654.259)(774.61194, 950.52997)(753.6043, 9001.47)(756.5967, 378.03)
PC(O-18:0/16:0)	93757	88959	79644	1	1	1	1	1	1	117450	119372	104296	146051	205283	149665	1	1	1	(729.5851, 8416.714)(730.5862, 834.29)(772.6085, 19138.275)(773.6112, 6654.259)(774.61194, 950.52997)(753.6043, 9001.47)(756.5967, 378.03)
PC(14:0/18:1(9Z))	624615	1261466	884374	343688	359305	1	1	1	1621200	82010	692143	448014	1	220710	242364	1	1	1492694	(732.0487, 3431.3823)(733.2115, 479.65665)(734.5439, 97.74)(732.5478, 5685.797)(733.5422, 533.41)(734.54614, 93.909996)(759.5686, 2779.6387)(736.52515, 10436.858)(737.52893, 2646.294)
PC(18:1(9Z)/14:0)	624615	1261466	884374	343688	359305	1	1	1	1621200	82010	692143	448014	1	220710	242364	1	1	1492694	(732.0487, 3431.3823)(733.2115, 479.65665)(734.5439, 97.74)(732.5478, 5685.797)(733.5422, 533.41)(734.54614, 93.909996)(759.5686, 2779.6387)(736.52515, 10436.858)(737.52893, 2646.294)
PC(20:1(11Z)/12:0)	624615	1261466	884374	343688	359305	1	1	1	1621200	82010	692143	448014	1	220710	242364	1	1	1492694	(732.0487, 3431.3823)(733.2115, 479.65665)(734.5439, 97.74)(732.5478, 5685.797)(733.5422, 533.41)(734.54614, 93.909996)(759.5686, 2779.6387)(736.52515, 10436.858)(737.52893, 2646.294)
PC(18:0/14:1(9Z))	624615	1261466	884374	343688	359305	1	1	1	1621200	82010	692143	448014	1	220710	242364	1	1	1492694	(732.0487, 3431.3823)(733.2115, 479.65665)(734.5439, 97.74)(732.5478, 5685.797)(733.5422, 533.41)(734.54614, 93.909996)(759.5686, 2779.6387)(736.52515, 10436.858)(737.52893, 2646.294)
PC(14:1(9Z)/18:0)	624615	1261466	884374	343688	359305	1	1	1	1621200	82010	692143	448014	1	220710	242364	1	1	1492694	(732.0487, 3431.3823)(733.2115, 479.65665)(734.5439, 97.74)(732.5478, 5685.797)(733.5422, 533.41)(734.54614, 93.909996)(759.5686, 2779.6387)(736.52515, 10436.858)(737.52893, 2646.294)
PC(12:0/20:1(11Z))	624615	1261466	884374	343688	359305	1	1	1	1621200	82010	692143	448014	1	220710	242364	1	1	1492694	(732.0487, 3431.3823)(733.2115, 479.65665)(734.5439, 97.74)(732.5478, 5685.797)(733.5422, 533.41)(734.54614, 93.909996)(759.5686, 2779.6387)(736.52515, 10436.858)(737.52893, 2646.294)
PC(16:0/16:1(9Z))	624615	1261466	884374	343688	359305	1	1	1	1621200	82010	692143	448014	1	220710	242364	1	1	1492694	(732.0487, 3431.3823)(733.2115, 479.65665)(734.5439, 97.74)(732.5478, 5685.797)(733.5422, 533.41)(734.54614, 93.909996)(759.5686, 2779.6387)(736.52515, 10436.858)(737.52893, 2646.294)
PC(16:1(9Z)/16:0)	624615	1261466	884374	343688	359305	1	1	1	1621200	82010	692143	448014	1	220710	242364	1	1	1492694	(732.0487, 3431.3823)(733.2115, 479.65665)(734.5439, 97.74)(732.5478, 5685.797)(733.5422, 533.41)(734.54614, 93.909996)(759.5686, 2779.6387)(736.52515, 10436.858)(737.52893, 2646.294)
PC(11:0/21:0)	189428	185642	167175	1	1	1	1581387	1	2143531	90178	89346	617842	277306	1	1	1	1212507	1493804	(733.54065, 6181.495)(734.54407, 909.755)(716.5669, 6162.1416)(717.57434, 1305.2662)(759.99994, 5017.0913)(761.24445, 3359.6033)(761.5811, 2405.65)(742.0312, 2247.47)
PC(15:0/17:0)	189428	185642	167175	1	1	1	1581387	1	2143531	90178	89346	617842	277306	1	1	1	1212507	1493804	(733.54065, 6181.495)(734.54407, 909.755)(716.5669, 6162.1416)(717.57434, 1305.2662)(759.99994, 5017.0913)(761.24445, 3359.6033)(761.5811, 2405.65)(742.0312, 2247.47)
PC(20:0/12:0)	189428	185642	167175	1	1	1	1581387	1	2143531	90178	89346	617842	277306	1	1	1	1212507	1493804	(733.54065, 6181.495)(734.54407, 909.755)(716.5669, 6162.1416)(717.57434, 1305.2662)(759.99994, 5017.0913)(761.24445, 3359.6033)(761.5811, 2405.65)(742.0312, 2247.47)
PC(18:0/14:0)	189428	185642	167175	1	1	1	1581387	1	2143531	90178	89346	617842	277306	1	1	1	1212507	1493804	(733.54065, 6181.495)(734.54407, 909.755)(716.5669, 6162.1416)(717.57434, 1305.2662)(759.99994, 5017.0913)(761.24445, 3359.6033)(761.5811, 2405.65)(742.0312, 2247.47)
PC(19:0/13:0)	189428	185642	167175	1	1	1	1581387	1	2143531	90178	89346	617842	277306	1	1	1	1212507	1493804	(733.54065, 6181.495)(734.54407, 909.755)(716.5669, 6162.1416)(717.57434, 1305.2662)(759.99994, 5017.0913)(761.24445, 3359.6033)(761.5811, 2405.65)(742.0312, 2247.47)
PC(13:0/19:0)	189428	185642	167175	1	1	1	1581387	1	2143531	90178	89346	617842	277306	1	1	1	1212507	1493804	(733.54065, 6181.495)(734.54407, 909.755)(716.5669, 6162.1416)(717.57434, 1305.2662)(759.99994, 5017.0913)(761.24445, 3359.6033)(761.5811, 2405.65)(742.0312, 2247.47)
PC(21:0/11:0)	189428	185642	167175	1	1	1	1581387	1	2143531	90178	89346	617842	277306	1	1	1	1212507	1493804	(733.54065, 6181.495)(734.54407, 909.755)(716.5669, 6162.1416)(717.57434, 1305.2662)(759.99994, 5017.0913)(761.24445, 3359.6033)(761.5811, 2405.65)(742.0312, 2247.47)
PC(10:0/22:0)	189428	185642	167175	1	1	1	1581387	1	2143531	90178	89346	617842	277306	1	1	1	1212507	1493804	(733.54065, 6181.495)(734.54407, 909.755)(716.5669, 6162.1416)(717.57434, 1305.2662)(759.99994, 5017.0913)(761.24445, 3359.6033)(761.5811, 2405.65)(742.0312, 2247.47)
PC(14:0/18:0)	189428	185642	167175	1	1	1	1581387	1	2143531	90178	89346	617842	277306	1	1	1	1212507	1493804	(733.54065, 6181.495)(734.54407, 909.755)(716.5669, 6162.1416)(717.57434, 1305.2662)(759.99994, 5017.0913)(761.24445, 3359.6033)(761.5811, 2405.65)(742.0312, 2247.47)
PC(9:0/23:0)	189428	185642	167175	1	1	1	1581387	1	2143531	90178	89346	617842	277306	1	1	1	1212507	1493804	(733.54065, 6181.495)(734.54407, 909.755)(716.5669, 6162.1416)(717.57434, 1305.2662)(759.99994, 5017.0913)(761.24445, 3359.6033)(761.5811, 2405.65)(742.0312, 2247.47)
PC(12:0/20:0)	189428	185642	167175	1	1	1	1581387	1	2143531	90178	89346	617842	277306	1	1	1	1212507	1493804	(733.54065, 6181.495)(734.54407, 909.755)(716.5669, 6162.1416)(717.57434, 1305.2662)(759.99994, 5017.0913)(761.24445, 3359.6033)(761.5811, 2405.65)(742.0312, 2247.47)
PC(17:0/15:0)	189428	185642	167175	1	1	1	1581387	1	2143531	90178	89346	617842	277306	1	1	1	1212507	1493804	(733.54065, 6181.495)(734.54407, 909.755)(716.5669, 6162.1416)(717.57434, 1305.2662)(759.99994, 5017.0913)(761.24445, 3359.6033)(761.5811, 2405.65)(742.0312, 2247.47)
PC(16:0/16:0)	189428	185642	167175	1	453397	1	1581387	1	2143531	90178	89346	617842	277306	1	1	1	1212507	1493804	(733.54065, 6181.495)(734.54407, 909.755)(716.56805, 5682.1772)(717.57587, 1220.5933)(759.99994, 5017.0913)(761.24445, 3359.6033)(761.5811, 2405.65)(742.0312, 2247.47)
PC(22:0/10:0)	189428	185642	167175	1	453397	1	1581387	1	2030519	90178	89346	617842	277306	1	1	1	1212507	1493804	(733.54065, 6181.495)(734.54407, 909.755)(716.56805, 5811.9893)(717.57587, 1276.1155)(759.99994, 5017.0913)(761.24445, 3359.6033)(761.5811, 2405.65)(742.0312, 2247.47)
TG(14:0/14:1(9Z)/15:0)	1	1	1	1	1	1	1	1	1	443248	437948	434871	241173	256824	253582	497574	525443	559308	(734.65076, 5336.6025)(739.0882, 5980.8364)(739.64636, 16203.029)(743.6362, 1782.3433)(745.6421, 9176.11)
TG(15:0/14:0/14:1(9Z))	1	1	1	1	1	1	1	1	1	443248	437948	434871	241173	256824	253582	497574	525443	559308	(734.65076, 5336.6025)(739.0882, 5980.8364)(739.64636, 16203.029)(743.6362, 1782.3433)(745.6421, 9176.11)
TG(14:0/15:0/14:1(9Z))	1	1	1	1	1	1	1	1	1	443248	437948	434871	241173	256824	253582	497574	525443	559308	(734.65076, 5336.6025)(739.0882, 5980.8364)(739.64636, 16203.029)(743.6362, 1782.3433)(745.6421, 9176.11)
TG(16:0/16:0/12:0)	1	1	1	1	1	1	1	1	1	79795	74726	76847	1	1	1	1	1	1	(739.6853, 9317.017)(752.6679, 6180.18)(759.65936, 2553.8933)
TG(14:0/16:0/14:0)	1	1	1	1	1	1	1	1	1	79795	74726	76847	1	1	1	1	1	1	(739.6853, 9317.017)(752.6679, 6180.18)(759.65936, 2553.8933)
TG(14:0/14:0/16:0)	1	1	1	1	1	1	1	1	1	79795	74726	76847	1	1	1	1	1	1	(739.6853, 9317.017)(752.6679, 6180.18)(759.65936, 2553.8933)
TG(14:0/15:0/15:0)	1	1	1	1	1	1	1	1	1	79795	74726	76847	1	1	1	1	1	1	(739.6853, 9317.017)(752.6679, 6180.18)(759.65936, 2553.8933)
TG(15:0/14:0/15:0)	1	1	1	1	1	1	1	1	1	79795	74726	76847	1	1	1	1	1	1	(739.6853, 9317.017)(752.6679, 6180.18)(759.65936, 2553.8933)
TG(16:0/14:0/14:0)	1	1	1	1	1	1	1	1	1	79795	74726	76847	1	1	1	1	1	1	(739.6853, 9317.017)(752.6679, 6180.18)(759.65936, 2553.8933)
Galactosylceramide (d18:1/20:0)	1	1	1	1	1	1	1	1	1	366809	372876	391384	182000	195865	187380	365509	393022	400590	(740.9755, 9623.704)(743.635, 1470.1617)(756.6351, 1541.3232)(738.6437, 785.89)
PC(o-16:1(9Z)/18:2(9Z,12Z))	148047	357003	357641	1	1	1	460012	437813	436588	640172	1437971	1493715	1149114	1201696	1135287	1847098	1800798	1782855	(741.77356, 2377.9775)(742.83826, 1401.2771)(745.5794, 248.51)(724.5683, 19638.002)(724.6491, 45461.062)(726.5538, 2514.52)(767.558, 3339.895)(768.5609, 1058.875)(747.16455, 6082.4263)(747.5597, 4220.695)
PC(O-16:0/18:3(9Z,12Z,15Z))	148047	357003	357641	1	1	1	460012	437813	436588	640172	1437971	1493715	1149114	1201696	1135287	1847098	1800798	1782855	(741.77356, 2377.9775)(742.83826, 1401.2771)(745.5794, 248.51)(724.5683, 19638.002)(724.6491, 45461.062)(726.5538, 2514.52)(767.558, 3339.895)(768.5609, 1058.875)(747.16455, 6082.4263)(747.5597, 4220.695)
PC(18:2(9Z,12Z)/13:0)	7904630	8316440	8278610	7475114	7424035	7237864	8360061	8109218	8139191	8170039	7750020	8231851	9066056	8799298	8897857	8135192	8127400	8093054	(742.316, 1600.2422)(742.5293, 843.88007)(721.5011, 294700.16)(722.5043, 134138.67)(723.50635, 24523.867)(724.5078, 2035.6549)
PC(13:0/18:2(9Z,12Z))	7904630	8316440	8278610	7475114	7424035	7237864	8360061	8109218	8139191	8170039	7750020	8231851	9066056	8799298	8897857	8135192	8127400	8093054	(742.316, 1600.2422)(742.5293, 843.88007)(721.5011, 294700.16)(722.5043, 134138.67)(723.50635, 24523.867)(724.5078, 2035.6549)
PC(O-16:0/18:2(9Z,12Z))	512278	452229	109976	1	1	1	1	1	1	802958	654817	578881	773186	727456	530294	1	1	1	(743.90967, 1778.5454)(745.57806, 645.2)(725.551, 4971.09)(726.55334, 1295.335)(744.5706, 5832.976)(745.57684, 1463.9819)(767.55676, 9038.542)(768.55945, 3113.5374)(753.5775, 2150.3667)
PC(18:2(9Z,12Z)/15:0)	529777	466331	357814	163142	151887	1	122798	1	1	671690	1	597779	951874	509888	616913	1	171498	159632	(744.5544, 1513.091)(725.52045, 10854.337)(726.52075, 3856.1821)(744.5732, 13285.26)(745.5762, 4195.76)(732.54767, 2699.458)(768.0134, 4201.306)(769.40704, 2097.927)(769.94214, 2646.244)(770.5408, 966.02344)(748.65295, 2360.0825)
PC(20:2(11Z,14Z)/13:0)	529777	466331	357814	163142	151887	1	122798	1	1	671690	1	597779	951874	509888	616913	1	171498	159632	(744.5544, 1513.091)(725.52045, 10854.337)(726.52075, 3856.1821)(744.5732, 13285.26)(745.5762, 4195.76)(732.54767, 2699.458)(768.0134, 4201.306)(769.40704, 2097.927)(769.94214, 2646.244)(770.5408, 966.02344)(748.65295, 2360.0825)
PC(13:0/20:2(11Z,14Z))	529777	466331	357814	163142	151887	1	94409	1	1	671690	1	597779	933661	509888	616913	1	171498	159632	(744.555, 1537.881)(725.52045, 11036.484)(726.52075, 3856.1821)(744.5732, 13285.26)(745.5762, 4195.76)(732.54767, 2699.458)(768.0134, 4254.3237)(769.40704, 2097.927)(769.94214, 2646.244)(770.5408, 966.02344)(748.65295, 2360.0825)
PC(15:0/18:2(9Z,12Z))	529777	466331	357814	163142	151887	1	94409	1	1	671690	1	597779	951874	509888	616913	1	171498	159632	(744.555, 1537.881)(725.52045, 11036.484)(726.52075, 3856.1821)(744.5732, 13285.26)(745.5762, 4195.76)(732.54767, 2699.458)(768.0134, 4254.3237)(769.40704, 2097.927)(769.94214, 2646.244)(770.5408, 966.02344)(748.65295, 2360.0825)
PC(20:1(11Z)/13:0)	180563	1	206512	104801	92167	1	1	1	1	205350	221620	205194	122396	120682	108804	216096	163338	155457	(745.5692, 579.44)(728.92, 3828.0554)(728.5606, 3062.2837)(747.5712, 1780.5033)(728.578, 6204.185)(729.581, 1016.635)(768.5613, 3252.0266)
PC(18:1(9Z)/15:0)	180563	1	206512	104801	92167	1	1	1	1	205350	221620	205194	122396	120682	108804	216096	163338	155457	(745.5692, 579.44)(728.92, 3828.0554)(728.5606, 3062.2837)(747.5712, 1780.5033)(728.578, 6204.185)(729.581, 1016.635)(768.5613, 3252.0266)
PC(13:0/20:1(11Z))	180563	1	206512	104801	92167	1	1	1	1	205350	221620	205194	122396	120682	108804	216096	163338	155457	(745.5692, 579.44)(728.92, 3828.0554)(728.5606, 3062.2837)(747.5712, 1780.5033)(728.578, 6204.185)(729.581, 1016.635)(768.5613, 3252.0266)
PC(14:1(9Z)/19:0)	180563	1	206512	104801	92167	1	1	1	1	205350	221620	205194	122396	120682	108804	216096	163338	155457	(745.5692, 579.44)(728.92, 3828.0554)(728.5606, 3062.2837)(747.5712, 1780.5033)(728.578, 6204.185)(729.581, 1016.635)(768.5613, 3252.0266)
PC(16:1(9Z)/17:0)	180563	1	206512	104801	92167	1	1	1	1	205350	221620	205194	122396	120682	108804	216096	163338	155457	(745.5692, 579.44)(728.92, 3828.0554)(728.5606, 3062.2837)(747.5712, 1780.5033)(728.578, 6204.185)(729.581, 1016.635)(768.5613, 3252.0266)
PC(15:0/18:1(9Z))	180563	1	206512	104801	92167	1	1	1	1	205350	221620	205194	122396	120682	108804	216096	163338	155457	(745.5692, 579.44)(728.92, 3828.0554)(728.5606, 3062.2837)(747.5712, 1780.5033)(728.578, 6204.185)(729.581, 1016.635)(768.5613, 3252.0266)
PC(19:0/14:1(9Z))	180563	1	206512	104801	92167	1	1	1	1	205350	221620	205194	122396	120682	108804	216096	163338	155457	(745.5692, 579.44)(728.92, 3828.0554)(728.5606, 3062.2837)(747.5712, 1780.5033)(728.578, 6204.185)(729.581, 1016.635)(768.5613, 3252.0266)
PC(17:0/16:1(9Z))	180563	1	206512	104801	92167	1	1	1	1	205350	221620	205194	122396	120682	108804	216096	163338	155457	(745.5692, 579.44)(728.92, 3828.0554)(728.5606, 3062.2837)(747.5712, 1780.5033)(728.578, 6204.185)(729.581, 1016.635)(768.5613, 3252.0266)
TG(14:1(9Z)/14:1(9Z)/16:1(9Z))	1	1	1	1	1	1	172419	147043	148631	840640	840821	844225	459686	466273	469170	1024930	1060882	1059549	(745.6419, 7062.7075)(750.218, 4384.6807)(750.6372, 11757.158)(754.6278, 2273.7756)
TG(14:1(9Z)/16:1(9Z)/14:1(9Z))	1	1	1	1	1	1	172419	147043	148631	840640	840821	844225	459686	466273	469170	1024930	1060882	1059549	(745.6419, 7062.7075)(750.218, 4384.6807)(750.6372, 11757.158)(754.6278, 2273.7756)
PC(O-16:0/18:3(6Z,9Z,12Z))	1	357003	357641	1	1	1	1	1	1	1	1	1	1	1	1	1	1	1	(746.55695, 14014.785)(747.5597, 4220.695)
PE(P-18:1(11Z)/20:5(5Z,8Z,11Z,14Z,17Z))	182114	195074	164592	290121	265483	243264	168472	154654	106307	229998	232165	222843	496084	432372	316344	246674	245887	254040	(748.52075, 8610.438)(748.5281, 2843.0422)(749.5284, 1712.48)(729.52686, 7020.584)(730.53156, 2937.9802)(753.53125, 10117.331)(772.5177, 1709.1951)(753.2177, 1166.1628)
TG(12:0/12:0/20:2(11Z,14Z))[iso3]	1	1	1	1	1	1	1	1	1	337965	344335	348488	196872	195562	265337	146208	140897	1	(751.44684, 6234.7197)(730.6518, 7804.813)(750.8472, 3026.386)(750.6387, 13369.397)(734.65137, 4627.322)(754.62836, 2215.3599)(756.6351, 1648.7433)
TG(14:0/14:1(9Z)/16:1(9Z))[iso6]	1	1	1	1	1	1	1	1	1	337965	344335	348488	196872	195562	195891	146208	140897	1	(751.44684, 6901.6396)(732.6507, 6200.26)(750.8472, 3026.386)(750.6387, 13369.397)(734.65137, 4880.8086)(754.62836, 2281.7566)(756.6351, 1648.7433)
TG(12:0/16:1(9Z)/16:1(9Z))[iso3]	1	1	1	1	1	1	1	1	1	337965	344335	348488	196872	195562	195891	146208	140897	1	(751.44684, 6901.6396)(732.6507, 6200.26)(750.8472, 3026.386)(750.6387, 13369.397)(734.65137, 4880.8086)(754.62836, 2281.7566)(756.6351, 1648.7433)
TG(12:0/14:1(9Z)/18:1(9Z))[iso6]	1	1	1	1	1	1	1	1	1	337965	344335	348488	196872	195562	195891	146208	140897	1	(751.44684, 6901.6396)(732.6507, 6200.26)(750.8472, 3026.386)(750.6387, 13369.397)(734.65137, 4880.8086)(754.62836, 2281.7566)(756.6351, 1648.7433)
TG(13:0/13:0/18:2(9Z,12Z))[iso3]	1	1	1	1	1	1	1	1	1	337965	344335	348488	196872	195562	195891	146208	140897	1	(751.44684, 6901.6396)(732.6507, 6200.26)(750.8472, 3026.386)(750.6387, 13369.397)(734.65137, 4880.8086)(754.62836, 2281.7566)(756.6351, 1648.7433)
TG(12:0/14:0/18:2(9Z,12Z))[iso6]	1	1	1	1	1	1	1	1	1	337965	344335	348488	196872	195562	195891	146208	140897	1	(751.44684, 6901.6396)(732.6507, 6200.26)(750.8472, 3026.386)(750.6387, 13369.397)(734.65137, 4880.8086)(754.62836, 2281.7566)(756.6351, 1648.7433)
TG(14:1(9Z)/14:1(9Z)/16:0)[iso3]	1	1	1	1	1	1	1	1	1	337965	344335	348488	196872	195562	195891	146208	140897	1	(751.44684, 6901.6396)(732.6507, 6200.26)(750.8472, 3026.386)(750.6387, 13369.397)(734.65137, 4880.8086)(754.62836, 2281.7566)(756.6351, 1648.7433)
PC(20:0/13:0)	195570	210103	184120	1	1	1	1	1	1	495851	433891	492525	140219	141907	142125	246674	244443	255079	(751.593, 7186.6113)(753.6035, 9768.704)(730.56055, 12489.766)(731.5628, 4210.723)(774.5878, 5113.283)(775.59064, 621.39)
PC(14:0/19:0)	195570	210103	184120	1	1	1	1	1	1	495851	433891	492525	140219	141907	142125	246674	244443	255079	(751.593, 7186.6113)(753.6035, 9768.704)(730.56055, 12489.766)(731.5628, 4210.723)(774.5878, 5113.283)(775.59064, 621.39)
PC(12:0/21:0)	195570	210103	184120	1	1	1	1	1	1	495851	433891	492525	140219	141907	142125	246674	244443	255079	(751.593, 7186.6113)(753.6035, 9768.704)(730.56055, 12489.766)(731.5628, 4210.723)(774.5878, 5113.283)(775.59064, 621.39)
PC(19:0/14:0)	195570	210103	184120	1	1	1	1	1	1	495851	433891	492525	140219	141907	142125	246674	244443	255079	(751.593, 7186.6113)(753.6035, 9768.704)(730.56055, 12489.766)(731.5628, 4210.723)(774.5878, 5113.283)(775.59064, 621.39)
PC(18:0/15:0)	195570	210103	184120	1	1	1	1	1	1	495851	433891	492525	140219	141907	142125	246674	244443	255079	(751.593, 7186.6113)(753.6035, 9768.704)(730.56055, 12489.766)(731.5628, 4210.723)(774.5878, 5113.283)(775.59064, 621.39)
PC(10:0/23:0)	195570	210103	184120	1	1	1	1	1	1	495851	433891	492525	140219	141907	142125	246674	244443	255079	(751.593, 7186.6113)(753.6035, 9768.704)(730.56055, 12489.766)(731.5628, 4210.723)(774.5878, 5113.283)(775.59064, 621.39)
PC(15:0/18:0)	195570	210103	184120	1	1	1	1	1	1	495851	433891	492525	140219	141907	142125	246674	244443	255079	(751.593, 7186.6113)(753.6035, 9768.704)(730.56055, 12489.766)(731.5628, 4210.723)(774.5878, 5113.283)(775.59064, 621.39)
PC(17:0/16:0)	195570	210103	184120	1	1	1	1	1	1	495851	433891	492525	140219	141907	142125	246674	244443	255079	(751.593, 7186.6113)(753.6035, 9768.704)(730.56055, 12489.766)(731.5628, 4210.723)(774.5878, 5113.283)(775.59064, 621.39)
PC(11:0/22:0)	195570	210103	184120	1	1	1	1	1	1	495851	433891	492525	140219	141907	142125	246674	244443	255079	(751.593, 7186.6113)(753.6035, 9768.704)(730.56055, 12489.766)(731.5628, 4210.723)(774.5878, 5113.283)(775.59064, 621.39)
PC(21:0/12:0)	195570	210103	184120	1	1	1	1	1	1	495851	433891	492525	140219	141907	142125	246674	244443	255079	(751.593, 7186.6113)(753.6035, 9768.704)(730.56055, 12489.766)(731.5628, 4210.723)(774.5878, 5113.283)(775.59064, 621.39)
Phosphatidylethanolamine	195570	210103	184120	1	1	1	1	1	1	495851	433891	492525	140219	141907	142125	246674	244443	255079	(751.593, 7186.6113)(753.6035, 9768.704)(730.56055, 12489.766)(731.5628, 4210.723)(774.5878, 5113.283)(775.59064, 621.39)
PC(16:0/17:0)	195570	210103	184120	1	1	1	1	1	1	495851	433891	492525	140219	141907	142125	246674	244443	255079	(751.593, 7186.6113)(753.6035, 9768.704)(730.56055, 12489.766)(731.5628, 4210.723)(774.5878, 5113.283)(775.59064, 621.39)
PC(13:0/20:0)	195570	210103	184120	1	1	1	1	1	1	495851	433891	492525	140219	141907	142125	246674	244443	255079	(751.593, 7186.6113)(753.6035, 9768.704)(730.56055, 12489.766)(731.5628, 4210.723)(774.5878, 5113.283)(775.59064, 621.39)
PC(22:0/11:0)	195570	210103	184120	1	1	1	1	1	1	495851	433891	492525	140219	141907	142125	246674	244443	255079	(751.593, 7186.6113)(753.6035, 9768.704)(730.56055, 12489.766)(731.5628, 4210.723)(774.5878, 5113.283)(775.59064, 621.39)
TG(12:0/16:0/16:1(9Z))[iso6]	1	1	1	1	1	1	1	1	1	175424	185412	180714	255791	172836	197506	357216	297630	369356	(753.5638, 8228.867)(753.6745, 9257.15)(753.67615, 9231.896)(759.64844, 2307.385)
TG(12:0/12:0/20:1(11Z))[iso3]	1	1	1	1	1	1	1	1	1	175424	185412	180714	255791	172836	197506	357216	297630	369356	(753.5638, 8228.867)(753.6745, 9257.15)(753.67615, 9231.896)(759.64844, 2307.385)
TG(14:0/14:1(9Z)/16:0)[iso6]	1	1	1	1	1	1	1	1	1	175424	185412	180714	255791	172836	197506	357216	297630	369356	(753.5638, 8228.867)(753.6745, 9257.15)(753.67615, 9231.896)(759.64844, 2307.385)
TG(13:0/14:1(9Z)/17:0)[iso6]	1	1	1	1	1	1	1	1	1	175424	185412	180714	255791	172836	197506	357216	297630	369356	(753.5638, 8228.867)(753.6745, 9257.15)(753.67615, 9231.896)(759.64844, 2307.385)
TG(12:0/14:1(9Z)/18:0)[iso6]	1	1	1	1	1	1	1	1	1	175424	185412	180714	255791	172836	197506	357216	297630	369356	(753.5638, 8228.867)(753.6745, 9257.15)(753.67615, 9231.896)(759.64844, 2307.385)
TG(14:0/14:0/16:1(9Z))	1	1	1	1	1	1	1	1	1	175424	185412	180714	255791	172836	197506	357216	297630	369356	(753.5638, 8228.867)(753.6745, 9257.15)(753.67615, 9231.896)(759.64844, 2307.385)
TG(15:0/14:1(9Z)/15:0)	1	1	1	1	1	1	1	1	1	175424	185412	180714	255791	172836	197506	357216	297630	369356	(753.5638, 8228.867)(753.6745, 9257.15)(753.67615, 9231.896)(759.64844, 2307.385)
TG(13:0/15:0/16:1(9Z))[iso6]	1	1	1	1	1	1	1	1	1	175424	185412	180714	255791	172836	197506	357216	297630	369356	(753.5638, 8228.867)(753.6745, 9257.15)(753.67615, 9231.896)(759.64844, 2307.385)
TG(15:0/15:0/14:1(9Z))	1	1	1	1	1	1	1	1	1	175424	185412	180714	255791	172836	197506	357216	297630	369356	(753.5638, 8228.867)(753.6745, 9257.15)(753.67615, 9231.896)(759.64844, 2307.385)
TG(12:0/14:0/18:1(9Z))[iso6]	1	1	1	1	1	1	1	1	1	175424	185412	180714	255791	172836	197506	357216	297630	369356	(753.5638, 8228.867)(753.6745, 9257.15)(753.67615, 9231.896)(759.64844, 2307.385)
TG(14:0/16:0/14:1(9Z))	1	1	1	1	1	1	1	1	1	175424	185412	180714	255791	172836	197506	357216	297630	369356	(753.5638, 8228.867)(753.6745, 9257.15)(753.67615, 9231.896)(759.64844, 2307.385)
TG(14:1(9Z)/15:0/15:0)[iso3]	1	1	1	1	1	1	1	1	1	175424	185412	180714	255791	172836	197506	357216	297630	369356	(753.5638, 8228.867)(753.6745, 9257.15)(753.67615, 9231.896)(759.64844, 2307.385)
TG(14:0/16:1(9Z)/14:0)	1	1	1	1	1	1	1	1	1	175424	185412	180714	255791	172836	197506	357216	297630	369356	(753.5638, 8228.867)(753.6745, 9257.15)(753.67615, 9231.896)(759.64844, 2307.385)
TG(14:0/14:1(9Z)/16:0)	1	1	1	1	1	1	1	1	1	175424	185412	180714	255791	172836	197506	357216	297630	369356	(753.5638, 8228.867)(753.6745, 9257.15)(753.67615, 9231.896)(759.64844, 2307.385)
TG(14:0/14:0/16:1(9Z))[iso3]	1	1	1	1	1	1	1	1	1	175424	185412	180714	255791	172836	197506	357216	297630	369356	(753.5638, 8228.867)(753.6745, 9257.15)(753.67615, 9231.896)(759.64844, 2307.385)
TG(13:0/13:0/18:1(9Z))[iso3]	1	1	1	1	1	1	1	1	1	175424	185412	180714	255791	172836	197506	357216	297630	369356	(753.5638, 8228.867)(753.6745, 9257.15)(753.67615, 9231.896)(759.64844, 2307.385)
TG(16:0/14:0/14:1(9Z))	1	1	1	1	1	1	1	1	1	175424	185412	180714	255791	172836	197506	357216	297630	369356	(753.5638, 8228.867)(753.6745, 9257.15)(753.67615, 9231.896)(759.64844, 2307.385)
SM(d17:0/22:1(13Z))	1	1	1	1	1	1	1	1	1	85876	89170	94514	1	1	1	1	1	1	(754.6302, 4494.69)(756.6351, 2320.1433)
PC(12:0/22:4(7Z,10Z,13Z,16Z))	128460	134190	126592	339474	359305	374418	149463	126661	145696	296951	264053	248613	704574	703466	762285	272357	316764	308143	(756.8858, 6612.5884)(735.51587, 14925.886)(736.5186, 5832.524)(737.5186, 1374.8134)(759.5643, 4336.9937)(760.055, 5971.855)(736.5321, 13433.957)(737.5354, 4798.46)(782.5592, 741.17)(764.14746, 7751.0454)(764.51, 7602.2676)
PC(18:4(6Z,9Z,12Z,15Z)/16:0)	128460	134190	126592	339474	359305	374418	149463	126661	145696	296951	264053	248613	704574	703466	762285	272357	316764	308143	(756.8858, 6612.5884)(735.51587, 14925.886)(736.5186, 5832.524)(737.5186, 1374.8134)(759.5643, 4336.9937)(760.055, 5971.855)(736.5321, 13433.957)(737.5354, 4798.46)(782.5592, 741.17)(764.14746, 7751.0454)(764.51, 7602.2676)
PC(16:0/18:4(6Z,9Z,12Z,15Z))	128460	134190	126592	339474	359305	374418	149463	126661	145696	296951	264053	248613	704574	703466	762285	272357	316764	308143	(756.8858, 6612.5884)(735.51587, 14925.886)(736.5186, 5832.524)(737.5186, 1374.8134)(759.5643, 4336.9937)(760.055, 5971.855)(736.5321, 13433.957)(737.5354, 4798.46)(782.5592, 741.17)(764.14746, 7751.0454)(764.51, 7602.2676)
PC(20:3(8Z,11Z,14Z)/14:1(9Z))	128460	134190	126592	339474	359305	374418	149463	126661	145696	296951	264053	248613	704574	703466	762285	272357	316764	308143	(756.8858, 6612.5884)(735.51587, 14925.886)(736.5186, 5832.524)(737.5186, 1374.8134)(759.5643, 4336.9937)(760.055, 5971.855)(736.5321, 13433.957)(737.5354, 4798.46)(782.5592, 741.17)(764.14746, 7751.0454)(764.51, 7602.2676)
PC(14:1(9Z)/20:3(8Z,11Z,14Z))	128460	134190	126592	339474	359305	374418	149463	126661	145696	296951	264053	248613	704574	703466	762285	272357	316764	308143	(756.8858, 6612.5884)(735.51587, 14925.886)(736.5186, 5832.524)(737.5186, 1374.8134)(759.5643, 4336.9937)(760.055, 5971.855)(736.5321, 13433.957)(737.5354, 4798.46)(782.5592, 741.17)(764.14746, 7751.0454)(764.51, 7602.2676)
PC(22:4(7Z,10Z,13Z,16Z)/12:0)	128460	134190	126592	339474	359305	374418	149463	126661	145696	296951	264053	248613	704574	703466	762285	272357	316764	308143	(756.8858, 6612.5884)(735.51587, 14925.886)(736.5186, 5832.524)(737.5186, 1374.8134)(759.5643, 4336.9937)(760.055, 5971.855)(736.5321, 13433.957)(737.5354, 4798.46)(782.5592, 741.17)(764.14746, 7751.0454)(764.51, 7602.2676)
PC(14:0/20:4(5Z,8Z,11Z,14Z))	128460	134190	126592	339474	359305	374418	149463	126661	145696	296951	264053	248613	704574	703466	762285	272357	316764	308143	(756.8858, 6612.5884)(735.51587, 14925.886)(736.5186, 5832.524)(737.5186, 1374.8134)(759.5643, 4336.9937)(760.055, 5971.855)(736.5321, 13433.957)(737.5354, 4798.46)(782.5592, 741.17)(764.14746, 7751.0454)(764.51, 7602.2676)
PC(18:3(9Z,12Z,15Z)/16:1(9Z))	128460	134190	126592	339474	359305	374418	149463	126661	145696	296951	264053	248613	704574	703466	762285	272357	316764	308143	(756.8858, 6612.5884)(735.51587, 14925.886)(736.5186, 5832.524)(737.5186, 1374.8134)(759.5643, 4336.9937)(760.055, 5971.855)(736.5321, 13433.957)(737.5354, 4798.46)(782.5592, 741.17)(764.14746, 7751.0454)(764.51, 7602.2676)
PC(20:4(5Z,8Z,11Z,14Z)/14:0)	128460	134190	126592	339474	359305	374418	149463	126661	145696	296951	264053	248613	704574	703466	762285	272357	316764	308143	(756.8858, 6612.5884)(735.51587, 14925.886)(736.5186, 5832.524)(737.5186, 1374.8134)(759.5643, 4336.9937)(760.055, 5971.855)(736.5321, 13433.957)(737.5354, 4798.46)(782.5592, 741.17)(764.14746, 7751.0454)(764.51, 7602.2676)
PC(16:1(9Z)/18:3(9Z,12Z,15Z))	128460	134190	126592	339474	359305	374418	149463	126661	145696	296951	264053	248613	704574	703466	762285	272357	316764	308143	(756.8858, 6612.5884)(735.51587, 14925.886)(736.5186, 5832.524)(737.5186, 1374.8134)(759.5643, 4336.9937)(760.055, 5971.855)(736.5321, 13433.957)(737.5354, 4798.46)(782.5592, 741.17)(764.14746, 7751.0454)(764.51, 7602.2676)
PC(18:3(6Z,9Z,12Z)/16:1(9Z))	128460	134190	126592	339474	359305	374418	149463	126661	145696	296951	264053	248613	704574	703466	762285	272357	316764	308143	(756.8858, 6612.5884)(735.51587, 14925.886)(736.5186, 5832.524)(737.5186, 1374.8134)(759.5643, 4336.9937)(760.055, 5971.855)(736.5321, 13433.957)(737.5354, 4798.46)(782.5592, 741.17)(764.14746, 7751.0454)(764.51, 7602.2676)
PC(16:0/18:3(6Z,9Z,12Z))	107881	127982	115126	1	1	1	1	1	1	1	111026	1	144101	136573	132509	1	1	1	(759.4255, 7561.8247)(760.3259, 6711.5996)(760.5784, 9303.26)(737.53864, 6833.1587)(780.5454, 884.195)(782.56055, 2915.47)(763.5125, 13323.774)(764.51575, 9339.585)
PC(20:2(11Z,14Z)/14:1(9Z))	107881	127982	115126	1	1	1	1	1	1	1	111026	1	144101	136573	132509	1	1	1	(759.4255, 7561.8247)(760.3259, 6711.5996)(760.5784, 9303.26)(737.53864, 6833.1587)(780.5454, 884.195)(782.56055, 2915.47)(763.5125, 13323.774)(764.51575, 9339.585)
PC(18:3(6Z,9Z,12Z)/16:0)	107881	127982	115126	1	1	1	1	1	1	1	111026	1	144101	136573	132509	1	1	1	(759.4255, 7561.8247)(760.3259, 6711.5996)(760.5784, 9303.26)(737.53864, 6833.1587)(780.5454, 884.195)(782.56055, 2915.47)(763.5125, 13323.774)(764.51575, 9339.585)
PC(16:1(9Z)/18:2(9Z,12Z))	107881	127982	115126	1	1	1	1	1	1	1	111026	1	144101	136573	132509	1	1	1	(759.4255, 7561.8247)(760.3259, 6711.5996)(760.5784, 9303.26)(737.53864, 6833.1587)(780.5454, 884.195)(782.56055, 2915.47)(763.5125, 13323.774)(764.51575, 9339.585)
PC(18:2(9Z,12Z)/16:1(9Z))	107881	127982	115126	1	1	1	1	1	1	1	111026	1	144101	136573	132509	1	1	1	(759.4255, 7561.8247)(760.3259, 6711.5996)(760.5784, 9303.26)(737.53864, 6833.1587)(780.5454, 884.195)(782.56055, 2915.47)(763.5125, 13323.774)(764.51575, 9339.585)
PC(14:0/20:3(8Z,11Z,14Z))	107881	127982	115126	1	1	1	1	1	1	1	111026	1	144101	136573	132509	1	1	1	(759.4255, 7561.8247)(760.3259, 6711.5996)(760.5784, 9303.26)(737.53864, 6833.1587)(780.5454, 884.195)(782.56055, 2915.47)(763.5125, 13323.774)(764.51575, 9339.585)
PC(14:1(9Z)/20:2(11Z,14Z))	107881	127982	115126	1	1	1	1	1	1	1	111026	1	144101	136573	132509	1	1	1	(759.4255, 7561.8247)(760.3259, 6711.5996)(760.5784, 9303.26)(737.53864, 6833.1587)(780.5454, 884.195)(782.56055, 2915.47)(763.5125, 13323.774)(764.51575, 9339.585)
PC(20:3(8Z,11Z,14Z)/14:0)	107881	127982	115126	1	1	1	1	1	1	1	111026	1	144101	136573	132509	1	1	1	(759.4255, 7561.8247)(760.3259, 6711.5996)(760.5784, 9303.26)(737.53864, 6833.1587)(780.5454, 884.195)(782.56055, 2915.47)(763.5125, 13323.774)(764.51575, 9339.585)
PC(18:3(9Z,12Z,15Z)/16:0)	107881	127982	115126	1	1	1	1	1	1	1	111026	1	144101	136573	132509	1	1	1	(759.4255, 7561.8247)(760.3259, 6711.5996)(760.5784, 9303.26)(737.53864, 6833.1587)(780.5454, 884.195)(782.56055, 2915.47)(763.5125, 13323.774)(764.51575, 9339.585)
PC(16:0/18:3(9Z,12Z,15Z))	107881	127982	115126	1	1	1	1	1	1	1	111026	1	144101	136573	132509	1	1	1	(759.4255, 7561.8247)(760.3259, 6711.5996)(760.5784, 9303.26)(737.53864, 6833.1587)(780.5454, 884.195)(782.56055, 2915.47)(763.5125, 13323.774)(764.51575, 9339.585)
TG(14:1(9Z)/14:0/18:3(6Z,9Z,12Z))	1	1	1	1	1	1	1	1	1	1	1	185618	272614	275670	280184	1	1	1	(759.6481, 2481.04)(799.67224, 1683.8876)
TG(14:0/14:1(9Z)/18:3(9Z,12Z,15Z))	1	1	1	1	1	1	1	1	1	1	1	185618	272614	275670	280184	1	1	1	(759.6481, 2481.04)(799.67224, 1683.8876)
TG(14:0/14:1(9Z)/18:3(6Z,9Z,12Z))	1	1	1	1	1	1	1	1	1	1	1	185618	272614	275670	280184	1	1	1	(759.6481, 2481.04)(799.67224, 1683.8876)
TG(14:1(9Z)/14:1(9Z)/18:2(9Z,12Z))	1	1	1	1	1	1	1	1	1	1	1	185618	272614	275670	280184	1	1	1	(759.6481, 2481.04)(799.67224, 1683.8876)
TG(14:0/18:4(6Z,9Z,12Z,15Z)/14:0)	1	1	1	1	1	1	1	1	1	1	1	185618	272614	275670	280184	1	1	1	(759.6481, 2481.04)(799.67224, 1683.8876)
TG(14:1(9Z)/14:0/18:3(9Z,12Z,15Z))	1	1	1	1	1	1	1	1	1	1	1	185618	272614	275670	280184	1	1	1	(759.6481, 2481.04)(799.67224, 1683.8876)
TG(14:0/18:3(6Z,9Z,12Z)/14:1(9Z))	1	1	1	1	1	1	1	1	1	1	1	185618	272614	275670	280184	1	1	1	(759.6481, 2481.04)(799.67224, 1683.8876)
TG(14:1(9Z)/18:2(9Z,12Z)/14:1(9Z))	1	1	1	1	1	1	1	1	1	1	1	185618	272614	275670	280184	1	1	1	(759.6481, 2481.04)(799.67224, 1683.8876)
TG(14:0/18:3(9Z,12Z,15Z)/14:1(9Z))	1	1	1	1	1	1	1	1	1	1	1	185618	272614	275670	280184	1	1	1	(759.6481, 2481.04)(799.67224, 1683.8876)
TG(14:0/14:0/18:4(6Z,9Z,12Z,15Z))	1	1	1	1	1	1	1	1	1	1	1	185618	272614	275670	280184	1	1	1	(759.6481, 2481.04)(799.67224, 1683.8876)
PC(16:1(9Z)/18:1(9Z))	93490	143002	136360	184986	178314	170867	1	1	204452	547250	329007	485911	279113	243255	223324	200672	1	1	(759.71246, 4367.411)(760.4096, 5348.708)(760.5791, 13705.14)(761.5816, 4095.86)(744.0774, 1711.2251)(744.5551, 3347.28)(760.5741, 4061.4238)(781.55286, 3430.275)(783.06287, 2499.25)(785.5893, 4562.4)(767.55804, 5723.81)(768.5606, 2071.49)
PC(14:0/20:2(11Z,14Z))	93490	143002	136360	184986	178314	170867	1	1	204452	547250	329007	485911	279113	243255	223324	200672	1	1	(759.71246, 4367.411)(760.4096, 5348.708)(760.5791, 13705.14)(761.5816, 4095.86)(744.0774, 1711.2251)(744.5551, 3347.28)(760.5741, 4061.4238)(781.55286, 3430.275)(783.06287, 2499.25)(785.5893, 4562.4)(767.55804, 5723.81)(768.5606, 2071.49)
PC(17:1(10Z)/17:1(10Z))	93490	143002	136360	184986	178314	170867	1	1	204452	547250	329007	485911	279113	243255	223324	200672	1	1	(759.71246, 4367.411)(760.4096, 5348.708)(760.5791, 13705.14)(761.5816, 4095.86)(744.0774, 1711.2251)(744.5551, 3347.28)(760.5741, 4061.4238)(781.55286, 3430.275)(783.06287, 2499.25)(785.5893, 4562.4)(767.55804, 5723.81)(768.5606, 2071.49)
PC(20:1(11Z)/14:1(9Z))	93490	143002	136360	184986	178314	170867	1	1	204452	547250	329007	485911	279113	243255	223324	200672	1	1	(759.71246, 4367.411)(760.4096, 5348.708)(760.5791, 13705.14)(761.5816, 4095.86)(744.0774, 1711.2251)(744.5551, 3347.28)(760.5741, 4061.4238)(781.55286, 3430.275)(783.06287, 2499.25)(785.5893, 4562.4)(767.55804, 5723.81)(768.5606, 2071.49)
PC(14:1(9Z)/20:1(11Z))	93490	143002	136360	184986	178314	170867	1	1	204452	547250	329007	485911	279113	243255	223324	200672	1	1	(759.71246, 4367.411)(760.4096, 5348.708)(760.5791, 13705.14)(761.5816, 4095.86)(744.0774, 1711.2251)(744.5551, 3347.28)(760.5741, 4061.4238)(781.55286, 3430.275)(783.06287, 2499.25)(785.5893, 4562.4)(767.55804, 5723.81)(768.5606, 2071.49)
PC(18:2(9Z,12Z)/16:0)	93490	143002	136360	184986	178314	170867	1	1	204452	547250	329007	485911	279113	243255	223324	200672	1	1	(759.71246, 4367.411)(760.4096, 5348.708)(760.5791, 13705.14)(761.5816, 4095.86)(744.0774, 1711.2251)(744.5551, 3347.28)(760.5741, 4061.4238)(781.55286, 3430.275)(783.06287, 2499.25)(785.5893, 4562.4)(767.55804, 5723.81)(768.5606, 2071.49)
PC(16:0/18:2(9E,12E))	93490	143002	136360	184986	178314	170867	1	1	204452	547250	329007	485911	279113	243255	223324	200672	1	1	(759.71246, 4367.411)(760.4096, 5348.708)(760.5791, 13705.14)(761.5816, 4095.86)(744.0774, 1711.2251)(744.5551, 3347.28)(760.5741, 4061.4238)(781.55286, 3430.275)(783.06287, 2499.25)(785.5893, 4562.4)(767.55804, 5723.81)(768.5606, 2071.49)
PC(16:0/18:2(9Z,12Z))	93490	143002	136360	184986	178314	170867	1	1	204452	547250	329007	485911	279113	243255	223324	200672	1	1	(759.71246, 4367.411)(760.4096, 5348.708)(760.5791, 13705.14)(761.5816, 4095.86)(744.0774, 1711.2251)(744.5551, 3347.28)(760.5741, 4061.4238)(781.55286, 3430.275)(783.06287, 2499.25)(785.5893, 4562.4)(767.55804, 5723.81)(768.5606, 2071.49)
PC(20:2(11Z,14Z)/14:0)	93490	143002	136360	184986	178314	170867	1	1	204452	547250	329007	485911	279113	243255	223324	200672	1	1	(759.71246, 4367.411)(760.4096, 5348.708)(760.5791, 13705.14)(761.5816, 4095.86)(744.0774, 1711.2251)(744.5551, 3347.28)(760.5741, 4061.4238)(781.55286, 3430.275)(783.06287, 2499.25)(785.5893, 4562.4)(767.55804, 5723.81)(768.5606, 2071.49)
PC(18:1(9Z)/16:1(9Z))	93490	143002	136360	184986	178314	170867	1	1	204452	547250	329007	485911	279113	243255	223324	200672	1	1	(759.71246, 4367.411)(760.4096, 5348.708)(760.5791, 13705.14)(761.5816, 4095.86)(744.0774, 1711.2251)(744.5551, 3347.28)(760.5741, 4061.4238)(781.55286, 3430.275)(783.06287, 2499.25)(785.5893, 4562.4)(767.55804, 5723.81)(768.5606, 2071.49)
PC(16:0/18:1(11E))	92016	202829	212458	1	1	1	1	1	1	1	199202	1	76673	86762	1	1	1	1	(760.24054, 2826.2366)(744.076, 2014.3225)(745.5779, 656.52)(760.5762, 7564.55)(761.5781, 1589.52)(743.5791, 649.42)(783.06415, 3704.1233)(784.3206, 1703.8174)(767.5562, 4749.487)(768.56134, 3657.2349)
PC(20:1(11Z)/14:0)	92016	202829	212458	1	1	1	1	1	1	1017999	199202	1370432	76673	86762	1	1	1	1	(760.24054, 2826.2366)(744.076, 2014.3225)(745.5779, 656.52)(760.5771, 8907.628)(761.57996, 2085.1375)(743.5791, 649.42)(782.93835, 3872.5698)(784.3206, 1703.8174)(767.5562, 4749.487)(768.56134, 3657.2349)
PC(18:0/16:1(9Z))	92016	202829	212458	1	1	1	1	1	1	1017999	199202	1370432	76673	86762	1	1	1	1	(760.24054, 2826.2366)(744.076, 2014.3225)(745.5779, 656.52)(760.5771, 8907.628)(761.57996, 2085.1375)(743.5791, 649.42)(782.93835, 3872.5698)(784.3206, 1703.8174)(767.5562, 4749.487)(768.56134, 3657.2349)
PC(16:0/18:1(9E))	92016	202829	212458	1	1	1	1	1	1	1017999	199202	1370432	76673	86762	1	1	1	1	(760.24054, 2826.2366)(744.076, 2014.3225)(745.5779, 656.52)(760.5771, 8907.628)(761.57996, 2085.1375)(743.5791, 649.42)(782.93835, 3872.5698)(784.3206, 1703.8174)(767.5562, 4749.487)(768.56134, 3657.2349)
PC(14:1(9Z)/20:0)	92016	202829	212458	1	1	1	1	1	1	1017999	199202	1370432	76673	86762	1	1	1	1	(760.24054, 2826.2366)(744.076, 2014.3225)(745.5779, 656.52)(760.5771, 8907.628)(761.57996, 2085.1375)(743.5791, 649.42)(782.93835, 3872.5698)(784.3206, 1703.8174)(767.5562, 4749.487)(768.56134, 3657.2349)
PC(16:0/18:1(9Z))	92016	202829	212458	1	1	1	1	1	1	1017999	199202	1370432	76673	86762	1	1	1	1	(760.24054, 2826.2366)(744.076, 2014.3225)(745.5779, 656.52)(760.5771, 8907.628)(761.57996, 2085.1375)(743.5791, 649.42)(782.93835, 3872.5698)(784.3206, 1703.8174)(767.5562, 4749.487)(768.56134, 3657.2349)
PC(20:0/14:1(9Z))	92016	202829	212458	1	1	1	1	1	1	1017999	199202	1370432	76673	86762	1	1	1	1	(760.24054, 2826.2366)(744.076, 2014.3225)(745.5779, 656.52)(760.5771, 8907.628)(761.57996, 2085.1375)(743.5791, 649.42)(782.93835, 3872.5698)(784.3206, 1703.8174)(767.5562, 4749.487)(768.56134, 3657.2349)
PC(16:1(9Z)/18:0)	92016	202829	212458	1	1	1	1	1	1	1017999	199202	1370432	76673	86762	1	1	1	1	(760.24054, 2826.2366)(744.076, 2014.3225)(745.5779, 656.52)(760.5771, 8907.628)(761.57996, 2085.1375)(743.5791, 649.42)(782.93835, 3872.5698)(784.3206, 1703.8174)(767.5562, 4749.487)(768.56134, 3657.2349)
PC(14:0/20:1(11Z))	92016	202829	212458	1	1	1	1	1	1	1017999	199202	1370432	76673	86762	1	1	1	1	(760.24054, 2826.2366)(744.076, 2014.3225)(745.5779, 656.52)(760.5771, 8907.628)(761.57996, 2085.1375)(743.5791, 649.42)(782.93835, 3872.5698)(784.3206, 1703.8174)(767.5562, 4749.487)(768.56134, 3657.2349)
PC(18:1(9Z)/16:0)	92016	202829	212458	1	1	1	1	1	1	1017999	199202	1370432	76673	86762	1	1	1	1	(760.24054, 2826.2366)(744.076, 2014.3225)(745.5779, 656.52)(760.5771, 8907.628)(761.57996, 2085.1375)(743.5791, 649.42)(782.93835, 3872.5698)(784.3206, 1703.8174)(767.5562, 4749.487)(768.56134, 3657.2349)
PC(16:1(9Z)/18:3(6Z,9Z,12Z))	1	1	1	339474	359305	374418	1	1	1	1	1	1	1	1	1	272357	1	1	(760.5733, 2734.6348)(736.5321, 13433.957)(737.5354, 4798.46)(763.5069, 9919.723)(764.51, 7602.2676)
PC(16:0/18:0)	157209	173313	241813	1	1	1	1	1	1	155479	158936	485496	722682	626904	413171	1	1	1	(761.5799, 2329.5266)(743.77655, 1772.8721)(745.5781, 659.6)(767.5969, 570.45)(744.57074, 7731.0664)(745.5755, 2041.9667)(785.2498, 2823.2822)(788.0961, 1608.685)(788.6003, 6376.42)(789.6027, 2130.18)(767.55566, 8641.118)(768.5581, 3428.365)
PC(17:0/17:0)	157209	173313	241813	1	1	1	1	1	1	155479	158936	485496	722682	626904	413171	1	1	1	(761.5799, 2329.5266)(743.77655, 1772.8721)(745.5781, 659.6)(767.5969, 570.45)(744.57074, 7731.0664)(745.5755, 2041.9667)(785.2498, 2823.2822)(788.0961, 1608.685)(788.6003, 6376.42)(789.6027, 2130.18)(767.55566, 8641.118)(768.5581, 3428.365)
PC(12:0/22:0)	157209	173313	241813	1	1	1	1	1	1	155479	158936	485496	722682	626904	413171	1	1	1	(761.5799, 2329.5266)(743.77655, 1772.8721)(745.5781, 659.6)(767.5969, 570.45)(744.57074, 7731.0664)(745.5755, 2041.9667)(785.2498, 2823.2822)(788.0961, 1608.685)(788.6003, 6376.42)(789.6027, 2130.18)(767.55566, 8641.118)(768.5581, 3428.365)
PC(14:0/20:0)	157209	173313	241813	1	1	1	1	1	1	155479	158936	485496	722682	626904	413171	1	1	1	(761.5799, 2329.5266)(743.77655, 1772.8721)(745.5781, 659.6)(767.5969, 570.45)(744.57074, 7731.0664)(745.5755, 2041.9667)(785.2498, 2823.2822)(788.0961, 1608.685)(788.6003, 6376.42)(789.6027, 2130.18)(767.55566, 8641.118)(768.5581, 3428.365)
PC(13:0/21:0)	157209	173313	241813	1	1	1	1	1	1	155479	158936	485496	722682	626904	413171	1	1	1	(761.5799, 2329.5266)(743.77655, 1772.8721)(745.5781, 659.6)(767.5969, 570.45)(744.57074, 7731.0664)(745.5755, 2041.9667)(785.2498, 2823.2822)(788.0961, 1608.685)(788.6003, 6376.42)(789.6027, 2130.18)(767.55566, 8641.118)(768.5581, 3428.365)
PC(15:0/19:0)	157209	173313	241813	1	1	1	1	1	1	155479	158936	485496	722682	626904	413171	1	1	1	(761.5799, 2329.5266)(743.77655, 1772.8721)(745.5781, 659.6)(767.5969, 570.45)(744.57074, 7731.0664)(745.5755, 2041.9667)(785.2498, 2823.2822)(788.0961, 1608.685)(788.6003, 6376.42)(789.6027, 2130.18)(767.55566, 8641.118)(768.5581, 3428.365)
PC(18:0/16:0)	157209	173313	241813	1	1	1	1	1	1	155479	158936	485496	722682	626904	413171	1	1	1	(761.5799, 2329.5266)(743.77655, 1772.8721)(745.5781, 659.6)(767.5969, 570.45)(744.57074, 7731.0664)(745.5755, 2041.9667)(785.2498, 2823.2822)(788.0961, 1608.685)(788.6003, 6376.42)(789.6027, 2130.18)(767.55566, 8641.118)(768.5581, 3428.365)
PC(10:0/24:0)	157209	173313	241813	1	1	1	1	1	1	155479	158936	485496	722682	85923	413171	1	1	1	(761.5799, 2329.5266)(743.77655, 2016.116)(745.5781, 659.6)(767.5969, 570.45)(744.5703, 7851.45)(745.5751, 1975.1599)(785.2498, 2887.8843)(788.0961, 2622.945)(767.5553, 7048.4883)(768.55817, 3325.36)
PC(21:0/13:0)	157209	173313	241813	1	1	1	1	1	1	155479	158936	485496	722682	85923	413171	1	1	1	(761.5799, 2329.5266)(743.77655, 2016.116)(745.5781, 659.6)(767.5969, 570.45)(744.5703, 7851.45)(745.5751, 1975.1599)(785.2498, 2887.8843)(788.0961, 2622.945)(767.5553, 7048.4883)(768.55817, 3325.36)
PC(20:0/14:0)	157209	173313	241813	1	1	1	1	1	1	155479	158936	485496	722682	85923	413171	1	1	1	(761.5799, 2329.5266)(743.77655, 2016.116)(745.5781, 659.6)(767.5969, 570.45)(744.5703, 7851.45)(745.5751, 1975.1599)(785.2498, 2887.8843)(788.0961, 2622.945)(767.5553, 7048.4883)(768.55817, 3325.36)
PC(22:0/12:0)	157209	173313	241813	1	1	1	1	1	1	155479	158936	485496	722682	85923	413171	1	1	1	(761.5799, 2329.5266)(743.77655, 2016.116)(745.5781, 659.6)(767.5969, 570.45)(744.5703, 7851.45)(745.5751, 1975.1599)(785.2498, 2887.8843)(788.0961, 2622.945)(767.5553, 7048.4883)(768.55817, 3325.36)
PC(19:0/15:0)	157209	173313	241813	1	1	1	1	1	1	155479	158936	485496	722682	85923	413171	1	1	1	(761.5799, 2329.5266)(743.77655, 2016.116)(745.5781, 659.6)(767.5969, 570.45)(744.5703, 7851.45)(745.5751, 1975.1599)(785.2498, 2887.8843)(788.0961, 2622.945)(767.5553, 7048.4883)(768.55817, 3325.36)
PC(11:0/23:0)	157209	173313	241813	1	1	1	1	1	1	155479	158936	485496	722682	85923	413171	1	1	1	(761.5799, 2329.5266)(743.77655, 2016.116)(745.5781, 659.6)(767.5969, 570.45)(744.5703, 7851.45)(745.5751, 1975.1599)(785.2498, 2887.8843)(788.0961, 2622.945)(767.5553, 7048.4883)(768.55817, 3325.36)
PC(O-16:0/20:5(5Z,8Z,11Z,14Z,17Z))	158983	178211	113696	107251	91765	1	1	1	1	235584	227856	206251	758141	645805	506494	98056	1	1	(767.5543, 7676.9033)(768.55707, 3926.2332)(753.57666, 2840.8435)(767.5582, 11897.575)(768.56085, 4611.7803)(753.5761, 3400.8757)(791.5517, 1295.6362)(793.5551, 1167.932)(770.54346, 807.50323)
PC(18:3(6Z,9Z,12Z)/17:0)	1	115585	117990	1	1	1	1	1	1	116663	105152	152396	300511	279577	196790	1	1	1	(769.5416, 4038.8938)(770.5438, 917.4629)(753.5772, 2741.4673)(758.56323, 3847.585)(794.67737, 1195.95)(796.5472, 329.84)(780.54315, 1123.5)
PC(18:3(9Z,12Z,15Z)/17:0)	1	115585	117990	1	1	1	1	1	1	116663	105152	152396	300511	279577	196790	1	1	1	(769.5416, 4038.8938)(770.5438, 917.4629)(753.5772, 2741.4673)(758.56323, 3847.585)(794.67737, 1195.95)(796.5472, 329.84)(780.54315, 1123.5)
PC(20:3(8Z,11Z,14Z)/15:0)	1	115585	96191	1	1	1	1	1	1	188115	105152	152396	300511	279577	167212	1	1	1	(769.5416, 4068.6152)(770.5438, 867.4629)(753.5772, 3079.7)(758.5633, 3458.883)(794.4101, 981.3072)(796.5473, 540.77997)(780.5403, 745.65)
PC(15:0/20:3(8Z,11Z,14Z))	1	115585	96191	1	1	1	1	1	1	116663	105152	152396	300511	279577	196790	1	1	1	(769.5416, 4152.3843)(770.5438, 917.4629)(753.5772, 2827.7524)(758.5633, 3830.3132)(794.8373, 1228.9542)(796.5472, 329.84)(780.5403, 745.65)
PC(17:0/18:3(9Z,12Z,15Z))	1	115585	96191	1	1	1	1	1	1	116663	105152	152396	300511	279577	167212	1	1	1	(769.5416, 4327.0215)(770.5438, 943.2929)(753.5772, 2971.4875)(758.5633, 3830.3132)(794.8373, 1063.2843)(796.5472, 329.84)(780.5403, 745.65)
PC(17:0/18:3(6Z,9Z,12Z))	1	115585	96191	1	1	1	1	1	1	116663	105152	152396	300511	279577	167212	1	1	1	(769.5416, 4327.0215)(770.5438, 943.2929)(753.5772, 2971.4875)(758.5633, 3830.3132)(794.8373, 1063.2843)(796.5472, 329.84)(780.5403, 745.65)
PC(O-18:0/18:4(6Z,9Z,12Z,15Z))	141912	143603	354249	1	1	1	293811	282325	277797	355321	355646	338175	131711	97243	370372	1	1	1	(769.6003, 9137.363)(773.59766, 3906.33)(753.57654, 1900.52)(754.8673, 2158.033)(791.23, 3597.1484)(792.24286, 1953.0465)(773.577, 7255.285)(774.5799, 3344.125)
PC(o-18:2(9Z,12Z)/18:2(9Z,12Z))	141912	143603	354249	1	1	1	293811	282325	277797	355321	355646	338175	131711	97243	340400	1	1	1	(769.6003, 9137.363)(773.59766, 3906.33)(753.57654, 2237.82)(754.8673, 2254.4045)(791.23, 3597.1484)(792.24286, 1953.0465)(773.577, 7255.285)(774.5799, 3344.125)
PC(O-16:0/20:4(5Z,8Z,11Z,14Z))	141912	143603	354249	1	1	1	293811	282325	277797	355321	355646	338175	131711	97243	340400	1	1	1	(769.6003, 9137.363)(773.59766, 3906.33)(753.57654, 2237.82)(754.8673, 2254.4045)(791.23, 3597.1484)(792.24286, 1953.0465)(773.577, 7255.285)(774.5799, 3344.125)
PC(O-18:0/18:3(9Z,12Z,15Z))	89997	86946	1	1	1	1	201634	198026	199085	175424	149254	145047	145783	140802	146810	262844	266791	268374	(769.60205, 9245.315)(754.59814, 6808.7603)(773.59937, 3920.4263)(753.60394, 9795.752)(756.5967, 378.03)(797.6141, 1238.85)(776.34125, 3136.1377)(776.9238, 640.5867)
PC(O-16:0/20:3(8Z,11Z,14Z))	89997	86946	1	1	1	1	201634	198026	199085	175424	149254	145047	145783	140802	146810	262844	266791	268374	(769.60205, 9245.315)(754.59814, 6808.7603)(773.59937, 3920.4263)(753.60394, 9795.752)(756.5967, 378.03)(797.6141, 1238.85)(776.34125, 3136.1377)(776.9238, 640.5867)
PC(o-18:1(9Z)/18:2(9Z,12Z))	89997	86946	1	1	1	1	201634	198026	199085	175424	149254	145047	145783	140802	146810	262844	266791	268374	(769.60205, 9245.315)(754.59814, 6808.7603)(773.59937, 3920.4263)(753.60394, 9795.752)(756.5967, 378.03)(797.6141, 1238.85)(776.34125, 3136.1377)(776.9238, 640.5867)
PC(18:0/18:0)	382460	384257	338049	106888	106536	78357	1	1	1	473468	460702	429972	896998	812021	661599	148105	123602	122048	(772.6066, 19012.521)(773.60944, 6007.58)(774.6113, 1175.036)(816.63257, 15137.894)(817.6353, 5373.6597)(818.63794, 1418.9633)
PC(15:0/21:0)	382460	384257	338049	106888	106536	78357	1	1	1	473468	460702	429972	896998	812021	661599	148105	123602	122048	(772.6066, 19012.521)(773.60944, 6007.58)(774.6113, 1175.036)(816.63257, 15137.894)(817.6353, 5373.6597)(818.63794, 1418.9633)
PC(12:0/24:0)	382460	384257	338049	106888	106536	78357	1	1	1	473468	460702	429972	896998	812021	661599	148105	123602	122048	(772.6066, 19012.521)(773.60944, 6007.58)(774.6113, 1175.036)(816.63257, 15137.894)(817.6353, 5373.6597)(818.63794, 1418.9633)
PC(14:0/22:0)	382460	384257	338049	106888	106536	78357	1	1	1	473468	460702	429972	896998	812021	661599	148105	123602	122048	(772.6066, 19012.521)(773.60944, 6007.58)(774.6113, 1175.036)(816.63257, 15137.894)(817.6353, 5373.6597)(818.63794, 1418.9633)
PC(22:0/14:0)	382460	384257	338049	106888	106536	78357	1	1	1	473468	460702	429972	896998	812021	661599	148105	123602	122048	(772.6066, 19012.521)(773.60944, 6007.58)(774.6113, 1175.036)(816.63257, 15137.894)(817.6353, 5373.6597)(818.63794, 1418.9633)
PC(16:0/20:0)	382460	384257	338049	106888	106536	78357	1	1	1	473468	460702	429972	896998	812021	661599	148105	123602	122048	(772.6066, 19012.521)(773.60944, 6007.58)(774.6113, 1175.036)(816.63257, 15137.894)(817.6353, 5373.6597)(818.63794, 1418.9633)
PC(21:0/15:0)	382460	384257	338049	106888	106536	78357	1	1	1	473468	460702	429972	896998	812021	661599	148105	123602	122048	(772.6066, 19012.521)(773.60944, 6007.58)(774.6113, 1175.036)(816.63257, 15137.894)(817.6353, 5373.6597)(818.63794, 1418.9633)
PC(20:0/16:0)	382460	384257	338049	106888	106536	78357	1	1	1	473468	460702	429972	896998	812021	661599	148105	123602	122048	(772.6066, 19012.521)(773.60944, 6007.58)(774.6113, 1175.036)(816.63257, 15137.894)(817.6353, 5373.6597)(818.63794, 1418.9633)
PC(17:0/19:0)	382460	384257	338049	106888	106536	78357	1	1	1	473468	460702	429972	896998	812021	661599	148105	123602	122048	(772.6066, 19012.521)(773.60944, 6007.58)(774.6113, 1175.036)(816.63257, 15137.894)(817.6353, 5373.6597)(818.63794, 1418.9633)
PC(13:0/23:0)	382460	384257	338049	106888	106536	78357	1	1	1	473468	460702	429972	896998	812021	661599	148105	123602	122048	(772.6066, 19012.521)(773.60944, 6007.58)(774.6113, 1175.036)(816.63257, 15137.894)(817.6353, 5373.6597)(818.63794, 1418.9633)
PC(19:0/17:0)	382460	384257	338049	106888	106536	78357	1	1	1	473468	460702	429972	896998	812021	661599	148105	123602	122048	(772.6066, 19012.521)(773.60944, 6007.58)(774.6113, 1175.036)(816.63257, 15137.894)(817.6353, 5373.6597)(818.63794, 1418.9633)
PC(O-16:0/20:2(11Z,14Z))	447885	454732	441384	125220	118166	78357	1	1	1	551895	543400	504611	146051	140802	146810	1	1	1	(772.60754, 16624.533)(773.6103, 5454.7485)(774.6135, 869.365)(753.604, 8731.783)(758.6304, 1929.27)(759.6479, 3204.44)(797.6141, 1238.85)
PC(o-18:0/18:2(9Z,12Z))	447885	454732	441384	125220	118166	78357	1	1	1	551895	543400	504611	146051	140802	146810	1	1	1	(772.60754, 16624.533)(773.6103, 5454.7485)(774.6135, 869.365)(753.604, 8731.783)(758.6304, 1929.27)(759.6479, 3204.44)(797.6141, 1238.85)
PC(20:2(11Z,14Z)/15:0)	447885	454732	441384	130587	118166	83940	1	1	1	551895	543400	504611	131711	97243	829426	173125	134546	144802	(773.577, 7255.285)(774.5799, 3344.125)(758.56274, 1677.1)(772.93994, 9190.995)(773.73303, 2185.6)(774.6099, 661.57)(760.5769, 6611.7275)(777.5614, 3953.962)(778.5659, 1638.2001)(782.56067, 2333.7925)
PC(17:0/18:2(9Z,12Z))	447885	454732	441384	130587	118166	83940	1	1	1	551895	543400	504611	131711	97243	829426	173125	134546	144802	(773.577, 7255.285)(774.5799, 3344.125)(758.56274, 1677.1)(772.93994, 9190.995)(773.73303, 2185.6)(774.6099, 661.57)(760.5769, 6611.7275)(777.5614, 3953.962)(778.5659, 1638.2001)(782.56067, 2333.7925)
PC(15:0/20:2(11Z,14Z))	447885	454732	441384	130587	118166	83940	1	1	1	551895	543400	504611	131711	97243	829426	173125	134546	144802	(773.577, 7255.285)(774.5799, 3344.125)(758.56274, 1677.1)(772.93994, 9190.995)(773.73303, 2185.6)(774.6099, 661.57)(760.5769, 6611.7275)(777.5614, 3953.962)(778.5659, 1638.2001)(782.56067, 2333.7925)
PC(18:2(9Z,12Z)/17:0)	447885	454732	441384	130587	118166	83940	1	1	1	551895	543400	504611	131711	97243	829426	173125	134546	144802	(773.577, 7255.285)(774.5799, 3344.125)(758.56274, 1677.1)(772.93994, 9190.995)(773.73303, 2185.6)(774.6099, 661.57)(760.5769, 6611.7275)(777.5614, 3953.962)(778.5659, 1638.2001)(782.56067, 2333.7925)
PC(19:0/16:1(9Z))	101376	109492	115954	1	1	1	1	1	1	154891	151775	127535	190023	144312	106912	1	1	1	(773.6004, 7663.047)(774.5934, 2238.832)(760.57855, 10201.113)(761.5817, 1913.7032)(778.5666, 1418.4099)
PC(14:1(9Z)/21:0)	101376	109492	115954	1	1	1	1	1	1	154891	151775	127535	190023	144312	106912	1	1	1	(773.6004, 7663.047)(774.5934, 2238.832)(760.57855, 10201.113)(761.5817, 1913.7032)(778.5666, 1418.4099)
PC(20:1(11Z)/15:0)	101376	109492	115954	1	1	1	1	1	1	154891	151775	127535	190023	144312	106912	1	1	1	(773.6004, 7663.047)(774.5934, 2238.832)(760.57855, 10201.113)(761.5817, 1913.7032)(778.5666, 1418.4099)
PC(21:0/14:1(9Z))	101376	109492	115954	1	1	1	1	1	1	154891	151775	127535	190023	144312	106912	1	1	1	(773.6004, 7663.047)(774.5934, 2238.832)(760.57855, 10201.113)(761.5817, 1913.7032)(778.5666, 1418.4099)
PC(17:0/18:1(9Z))	101376	109492	115954	1	1	1	1	1	1	154891	151775	127535	190023	144312	106912	1	1	1	(773.6004, 7663.047)(774.5934, 2238.832)(760.57855, 10201.113)(761.5817, 1913.7032)(778.5666, 1418.4099)
PC(18:1(9Z)/17:0)	101376	109492	115954	1	1	1	1	1	1	154891	151775	127535	190023	144312	106912	1	1	1	(773.6004, 7663.047)(774.5934, 2238.832)(760.57855, 10201.113)(761.5817, 1913.7032)(778.5666, 1418.4099)
PC(15:0/20:1(11Z))	101376	109492	115954	1	1	1	1	1	1	154891	151775	127535	190023	144312	106912	1	1	1	(773.6004, 7663.047)(774.5934, 2238.832)(760.57855, 10201.113)(761.5817, 1913.7032)(778.5666, 1418.4099)
PC(16:1(9Z)/19:0)	101376	109492	115954	1	1	1	1	1	1	154891	151775	127535	190023	144312	106912	1	1	1	(773.6004, 7663.047)(774.5934, 2238.832)(760.57855, 10201.113)(761.5817, 1913.7032)(778.5666, 1418.4099)
PC(O-18:0/18:1(9Z))	1	1	1	1	1	1	1	1	1	134687	131333	1	255649	224846	176362	1	1	1	(773.6097, 11881.703)(774.6113, 1241.836)
PC(O-20:0/16:1(9Z))	1	1	1	1	1	1	1	1	1	134687	131333	1	255649	224846	176362	1	1	1	(773.6097, 11881.703)(774.6113, 1241.836)
PC(o-16:1(9Z)/20:0)	1	1	1	1	1	1	1	1	1	134687	131333	1	255649	224846	176362	1	1	1	(773.6097, 11881.703)(774.6113, 1241.836)
PC(O-16:0/20:1(11Z))	1	1	1	1	1	1	1	1	1	134687	131333	1	255649	224846	176362	1	1	1	(773.6097, 11881.703)(774.6113, 1241.836)
PC(20:3(8Z,11Z,14Z)/16:1(9Z))	86900	115897	719028	401058	396407	368868	359315	307640	297306	589727	626512	608125	283206	260249	198721	250921	225451	228591	(782.35803, 3968.4597)(783.5668, 1020.63)(784.5769, 1014.85)(782.5608, 7176.635)(783.56396, 1654.47)(765.7481, 6231.246)(767.0525, 1144.4675)(805.4348, 16103.434)(805.94543, 3368.4153)
PC(14:0/22:4(7Z,10Z,13Z,16Z))	86900	115897	719028	401058	396407	368868	359315	307640	297306	589727	626512	608125	283206	260249	198721	250921	225451	228591	(782.35803, 3968.4597)(783.5668, 1020.63)(784.5769, 1014.85)(782.5608, 7176.635)(783.56396, 1654.47)(765.7481, 6231.246)(767.0525, 1144.4675)(805.4348, 16103.434)(805.94543, 3368.4153)
PC(20:4(5Z,8Z,11Z,14Z)/16:0)	86900	115897	719028	401058	396407	368868	359315	307640	297306	589727	626512	608125	283206	260249	198721	250921	225451	228591	(782.35803, 3968.4597)(783.5668, 1020.63)(784.5769, 1014.85)(782.5608, 7176.635)(783.56396, 1654.47)(765.7481, 6231.246)(767.0525, 1144.4675)(805.4348, 16103.434)(805.94543, 3368.4153)
PC(18:4(6Z,9Z,12Z,15Z)/18:0)	86900	115897	719028	401058	396407	368868	359315	307640	297306	589727	626512	608125	283206	260249	198721	250921	225451	228591	(782.35803, 3968.4597)(783.5668, 1020.63)(784.5769, 1014.85)(782.5608, 7176.635)(783.56396, 1654.47)(765.7481, 6231.246)(767.0525, 1144.4675)(805.4348, 16103.434)(805.94543, 3368.4153)
PC(18:1(9Z)/18:3(9Z,12Z,15Z))	86900	115897	719028	401058	396407	368868	359315	307640	297306	589727	626512	608125	283206	260249	198721	250921	225451	228591	(782.35803, 3968.4597)(783.5668, 1020.63)(784.5769, 1014.85)(782.5608, 7176.635)(783.56396, 1654.47)(765.7481, 6231.246)(767.0525, 1144.4675)(805.4348, 16103.434)(805.94543, 3368.4153)
PC(16:1(9Z)/20:3(8Z,11Z,14Z))	86900	115897	719028	401058	396407	368868	359315	307640	297306	589727	626512	608125	283206	260249	198721	250921	225451	228591	(782.35803, 3968.4597)(783.5668, 1020.63)(784.5769, 1014.85)(782.5608, 7176.635)(783.56396, 1654.47)(765.7481, 6231.246)(767.0525, 1144.4675)(805.4348, 16103.434)(805.94543, 3368.4153)
PC(22:4(7Z,10Z,13Z,16Z)/14:0)	86900	115897	719028	401058	396407	368868	359315	307640	297306	589727	626512	608125	283206	260249	198721	250921	225451	228591	(782.35803, 3968.4597)(783.5668, 1020.63)(784.5769, 1014.85)(782.5608, 7176.635)(783.56396, 1654.47)(765.7481, 6231.246)(767.0525, 1144.4675)(805.4348, 16103.434)(805.94543, 3368.4153)
PC(18:0/18:4(6Z,9Z,12Z,15Z))	86900	115897	719028	401058	396407	368868	359315	307640	297306	589727	626512	608125	283206	260249	198721	250921	225451	228591	(782.35803, 3968.4597)(783.5668, 1020.63)(784.5769, 1014.85)(782.5608, 7176.635)(783.56396, 1654.47)(765.7481, 6231.246)(767.0525, 1144.4675)(805.4348, 16103.434)(805.94543, 3368.4153)
PC(20:4(8E,11E,14E,17E)/16:0)	86900	115897	719028	401058	396407	368868	359315	307640	297306	589727	626512	608125	283206	260249	198721	250921	225451	228591	(782.35803, 3968.4597)(783.5668, 1020.63)(784.5769, 1014.85)(782.5608, 7176.635)(783.56396, 1654.47)(765.7481, 6231.246)(767.0525, 1144.4675)(805.4348, 16103.434)(805.94543, 3368.4153)
PC(18:3(9Z,12Z,15Z)/18:1(9Z))	86900	115897	719028	401058	396407	368868	359315	307640	297306	589727	626512	608125	283206	260249	198721	250921	225451	228591	(782.35803, 3968.4597)(783.5668, 1020.63)(784.5769, 1014.85)(782.5608, 7176.635)(783.56396, 1654.47)(765.7481, 6231.246)(767.0525, 1144.4675)(805.4348, 16103.434)(805.94543, 3368.4153)
PC(18:3(6Z,9Z,12Z)/18:1(9Z))	86900	115897	719028	401058	396407	368868	359315	307640	297306	589727	626512	608125	283206	260249	198721	250921	225451	228591	(782.35803, 3968.4597)(783.5668, 1020.63)(784.5769, 1014.85)(782.5608, 7176.635)(783.56396, 1654.47)(765.7481, 6231.246)(767.0525, 1144.4675)(805.4348, 16103.434)(805.94543, 3368.4153)
PC(16:0/20:4(5Z,8Z,11Z,14Z))	86900	115897	719028	401058	396407	368868	359315	307640	297306	589727	626512	608125	283206	260249	198721	250921	225451	228591	(782.35803, 3968.4597)(783.5668, 1020.63)(784.5769, 1014.85)(782.5608, 7176.635)(783.56396, 1654.47)(765.7481, 6231.246)(767.0525, 1144.4675)(805.4348, 16103.434)(805.94543, 3368.4153)
PC(18:2(9Z,12Z)/18:2(9Z,12Z))	86900	115897	719028	401058	396407	368868	359315	307640	297306	589727	626512	608125	283206	260249	198721	250921	225451	228591	(782.35803, 3968.4597)(783.5668, 1020.63)(784.5769, 1014.85)(782.5608, 7176.635)(783.56396, 1654.47)(765.7481, 6231.246)(767.0525, 1144.4675)(805.4348, 16103.434)(805.94543, 3368.4153)
PC(18:3(9Z,12Z,15Z)/18:2(9Z,12Z))	901930	892362	970495	768493	760195	719783	710836	604931	592942	936365	936992	852110	994041	918164	864883	517844	482758	481258	(782.56006, 3590.6301)(784.0715, 1521.035)(784.5769, 1159.82)(803.5361, 51952.01)(804.53894, 23268.244)(805.541, 4148.8115)
PC(18:2(9Z,12Z)/18:3(6Z,9Z,12Z))	901930	892362	970495	768493	760195	719783	710836	604931	592942	936365	936992	852110	994041	918164	864883	517844	482758	481258	(782.56006, 3590.6301)(784.0715, 1521.035)(784.5769, 1159.82)(803.5361, 51952.01)(804.53894, 23268.244)(805.541, 4148.8115)
PC(16:0/20:5(5Z,8Z,11Z,14Z,17Z))	901930	892362	970495	768493	760195	719783	710836	604931	592942	936365	936992	852110	994041	918164	864883	517844	482758	481258	(782.56006, 3590.6301)(784.0715, 1521.035)(784.5769, 1159.82)(803.5361, 51952.01)(804.53894, 23268.244)(805.541, 4148.8115)
PC(18:2(9Z,12Z)/18:3(9Z,12Z,15Z))	901930	892362	970495	768493	760195	719783	710836	604931	592942	936365	936992	852110	994041	918164	864883	517844	482758	481258	(782.56006, 3590.6301)(784.0715, 1521.035)(784.5769, 1159.82)(803.5361, 51952.01)(804.53894, 23268.244)(805.541, 4148.8115)
PC(18:1(9Z)/18:4(6Z,9Z,12Z,15Z))	901930	892362	970495	768493	760195	719783	710836	604931	592942	936365	936992	852110	994041	918164	864883	517844	482758	481258	(782.56006, 3590.6301)(784.0715, 1521.035)(784.5769, 1159.82)(803.5361, 51952.01)(804.53894, 23268.244)(805.541, 4148.8115)
PC(14:1(9Z)/22:4(7Z,10Z,13Z,16Z))	901930	892362	970495	768493	760195	719783	710836	604931	592942	936365	936992	852110	994041	918164	864883	517844	482758	481258	(782.56006, 3590.6301)(784.0715, 1521.035)(784.5769, 1159.82)(803.5361, 51952.01)(804.53894, 23268.244)(805.541, 4148.8115)
PC(20:5(5Z,8Z,11Z,14Z,17Z)/16:0)	901930	892362	970495	768493	760195	719783	710836	604931	592942	936365	936992	852110	994041	918164	864883	517844	482758	481258	(782.56006, 3590.6301)(784.0715, 1521.035)(784.5769, 1159.82)(803.5361, 51952.01)(804.53894, 23268.244)(805.541, 4148.8115)
PC(18:3(6Z,9Z,12Z)/18:2(9Z,12Z))	901930	892362	970495	768493	760195	719783	710836	604931	592942	936365	936992	852110	994041	918164	864883	517844	482758	481258	(782.56006, 3590.6301)(784.0715, 1521.035)(784.5769, 1159.82)(803.5361, 51952.01)(804.53894, 23268.244)(805.541, 4148.8115)
PC(22:4(7Z,10Z,13Z,16Z)/14:1(9Z))	901930	892362	970495	768493	760195	719783	710836	604931	592942	936365	936992	852110	994041	918164	864883	517844	482758	481258	(782.56006, 3590.6301)(784.0715, 1521.035)(784.5769, 1159.82)(803.5361, 51952.01)(804.53894, 23268.244)(805.541, 4148.8115)
PC(20:4(5Z,8Z,11Z,14Z)/16:1(9Z))	901930	892362	970495	768493	760195	719783	710836	604931	592942	936365	936992	852110	994041	918164	864883	517844	482758	481258	(782.56006, 3590.6301)(784.0715, 1521.035)(784.5769, 1159.82)(803.5361, 51952.01)(804.53894, 23268.244)(805.541, 4148.8115)
PC(22:5(7Z,10Z,13Z,16Z,19Z)/14:0)	901930	892362	970495	768493	760195	719783	710836	604931	592942	936365	936992	852110	994041	918164	864883	517844	482758	481258	(782.56006, 3590.6301)(784.0715, 1521.035)(784.5769, 1159.82)(803.5361, 51952.01)(804.53894, 23268.244)(805.541, 4148.8115)
PC(18:4(6Z,9Z,12Z,15Z)/18:1(9Z))	901930	892362	970495	768493	760195	719783	710836	604931	592942	936365	936992	852110	994041	918164	864883	517844	482758	481258	(782.56006, 3590.6301)(784.0715, 1521.035)(784.5769, 1159.82)(803.5361, 51952.01)(804.53894, 23268.244)(805.541, 4148.8115)
PC(14:0/22:5(7Z,10Z,13Z,16Z,19Z))	901930	892362	970495	768493	760195	719783	710836	604931	592942	936365	936992	852110	994041	918164	864883	517844	482758	481258	(782.56006, 3590.6301)(784.0715, 1521.035)(784.5769, 1159.82)(803.5361, 51952.01)(804.53894, 23268.244)(805.541, 4148.8115)
PC(16:1(9Z)/20:4(5Z,8Z,11Z,14Z))	901930	892362	970495	768493	760195	719783	710836	604931	592942	936365	936992	852110	994041	918164	864883	517844	482758	481258	(782.56006, 3590.6301)(784.0715, 1521.035)(784.5769, 1159.82)(803.5361, 51952.01)(804.53894, 23268.244)(805.541, 4148.8115)
PC(11:0/24:0)	1	131174	108479	1	1	1	1	1	1	1	1	1	1	1	1	1	1	1	(784.5777, 3725.23)(785.5886, 3919.565)(786.5939, 4614.705)
PC(16:0/19:0)	1	131174	108479	1	1	1	1	1	1	1	1	1	1	1	1	1	1	1	(784.5777, 3725.23)(785.5886, 3919.565)(786.5939, 4614.705)
PC(21:0/14:0)	1	131174	108479	1	1	1	1	1	1	1	1	1	1	1	1	1	1	1	(784.5777, 3725.23)(785.5886, 3919.565)(786.5939, 4614.705)
PC(15:0/20:0)	1	131174	108479	1	1	1	1	1	1	1	1	1	1	1	1	1	1	1	(784.5777, 3725.23)(785.5886, 3919.565)(786.5939, 4614.705)
PC(12:0/23:0)	1	131174	108479	1	1	1	1	1	1	1	1	1	1	1	1	1	1	1	(784.5777, 3725.23)(785.5886, 3919.565)(786.5939, 4614.705)
PC(22:0/13:0)	1	131174	108479	1	1	1	1	1	1	1	1	1	1	1	1	1	1	1	(784.5777, 3725.23)(785.5886, 3919.565)(786.5939, 4614.705)
PC(17:0/18:0)	1	131174	108479	1	1	1	1	1	1	1	1	1	1	1	1	1	1	1	(784.5777, 3725.23)(785.5886, 3919.565)(786.5939, 4614.705)
PC(14:0/21:0)	1	131174	108479	1	1	1	1	1	1	1	1	1	1	1	1	1	1	1	(784.5777, 3725.23)(785.5886, 3919.565)(786.5939, 4614.705)
PC(20:0/15:0)	1	131174	108479	1	1	1	1	1	1	1	1	1	1	1	1	1	1	1	(784.5777, 3725.23)(785.5886, 3919.565)(786.5939, 4614.705)
PC(13:0/22:0)	1	131174	108479	1	1	1	1	1	1	1	1	1	1	1	1	1	1	1	(784.5777, 3725.23)(785.5886, 3919.565)(786.5939, 4614.705)
PC(18:0/17:0)	1	131174	108479	1	1	1	1	1	1	1	1	1	1	1	1	1	1	1	(784.5777, 3725.23)(785.5886, 3919.565)(786.5939, 4614.705)
PC(19:0/16:0)	1	131174	108479	1	1	1	1	1	1	1	1	1	1	1	1	1	1	1	(784.5777, 3725.23)(785.5886, 3919.565)(786.5939, 4614.705)
SM(d18:0/22:2(6Z,13Z))	1	1	1	1	1	1	122970	121632	1	305067	315406	312410	479710	465024	487287	351218	354681	355929	(784.6615, 16659.871)(787.66046, 830.545)(811.46576, 7132.3574)(811.65063, 8039.945)
PC(18:3(6Z,9Z,12Z)/18:0)	379933	125669	127489	1	1	1	1	1	1	109500	99981	213654	410721	339359	267699	156550	153023	1	(785.24713, 2432.291)(786.5916, 2947.7764)(787.30945, 3826.5767)(788.5994, 2405.2734)(789.6017, 1607.6)(767.5656, 4308.6084)(768.55707, 2754.5833)(784.5769, 1827.2)(785.5886, 1527.45)(767.5586, 9474.655)(768.5611, 3700.595)(809.5654, 5309.5034)(811.5709, 14782.57)(791.55176, 1480.2275)(793.55457, 949.1025)
PC(18:3(9Z,12Z,15Z)/18:0)	379933	125669	127489	1	1	1	1	1	1	109500	99981	213654	410721	339359	267699	156550	153023	1	(785.24713, 2432.291)(786.5916, 2947.7764)(787.30945, 3826.5767)(788.5994, 2405.2734)(789.6017, 1607.6)(767.5656, 4308.6084)(768.55707, 2754.5833)(784.5769, 1827.2)(785.5886, 1527.45)(767.5586, 9474.655)(768.5611, 3700.595)(809.5654, 5309.5034)(811.5709, 14782.57)(791.55176, 1480.2275)(793.55457, 949.1025)
PC(18:2(9Z,12Z)/18:1(9Z))	103179	125669	127489	1	1	1	1	1	1	109500	99981	213654	410721	339359	267699	156550	153023	1	(785.35974, 2774.3643)(786.4802, 3020.292)(787.22, 3865.2498)(788.5994, 2405.2734)(789.6017, 1607.6)(767.5656, 4308.6084)(768.55707, 2754.5833)(767.5587, 12181.9)(768.5611, 4854.79)(811.06836, 7594.555)(811.5709, 14782.57)(791.55176, 1611.0837)(793.5537, 1157.4366)
PC(16:1(9Z)/20:2(11Z,14Z))	103179	125669	127489	1	1	1	1	1	1	109500	99981	213654	410721	339359	233381	156550	153023	1	(785.58307, 3312.7732)(786.5916, 2732.1409)(786.8797, 4224.5425)(788.5994, 2405.2734)(789.6017, 1607.6)(767.5656, 4549.676)(768.55707, 3082.1865)(767.5587, 12181.9)(768.5611, 4854.79)(811.06836, 7594.555)(811.5709, 14782.57)(791.55176, 1652.2875)(793.5537, 1304.4701)
PC(16:0/20:3(8Z,11Z,14Z))	103179	125669	127489	1	1	1	1	1	1	109500	99981	213654	410721	339359	233381	156550	153023	1	(785.58307, 3312.7732)(786.5916, 2732.1409)(786.8797, 4224.5425)(788.5994, 2405.2734)(789.6017, 1607.6)(767.5656, 4549.676)(768.55707, 3082.1865)(767.5587, 12181.9)(768.5611, 4854.79)(811.06836, 7594.555)(811.5709, 14782.57)(791.55176, 1652.2875)(793.5537, 1304.4701)
PC(20:3(8Z,11Z,14Z)/16:0)	103179	125669	127489	1	1	1	1	1	1	109500	99981	213654	410721	339359	233381	156550	153023	1	(785.58307, 3312.7732)(786.5916, 2732.1409)(786.8797, 4224.5425)(788.5994, 2405.2734)(789.6017, 1607.6)(767.5656, 4549.676)(768.55707, 3082.1865)(767.5587, 12181.9)(768.5611, 4854.79)(811.06836, 7594.555)(811.5709, 14782.57)(791.55176, 1652.2875)(793.5537, 1304.4701)
PC(20:2(11Z,14Z)/16:1(9Z))	103179	125669	127489	1	1	1	1	1	1	109500	99981	213654	410721	321198	233381	156550	153023	1	(785.58307, 3326.4387)(786.5916, 2779.8196)(786.8797, 4504.8257)(788.5994, 2623.7532)(789.6017, 1607.6)(767.5656, 5004.968)(768.55707, 3465.5066)(767.5587, 12181.9)(768.5611, 4854.79)(811.06836, 7594.555)(811.5709, 14782.57)(791.55176, 1721.0675)(793.5537, 1479.06)
PC(18:0/18:3(9Z,12Z,15Z))	103179	125669	127489	1	1	1	1	1	1	109500	99981	213654	90748	321198	233381	156550	153023	1	(785.58307, 3393.489)(786.5916, 2956.022)(786.8797, 4888.7188)(788.59955, 1496.6849)(767.5654, 4347.627)(768.5574, 3764.1099)(767.5587, 12181.9)(768.5611, 4854.79)(811.06836, 7594.555)(811.5709, 14782.57)(791.5522, 1726.4828)(793.55396, 1701.8201)
PC(18:2(9Z,12Z)/18:0)	339519	517489	379837	1	1	1	201634	198026	199085	304541	503896	458904	623173	528836	400931	1	1	1	(785.75397, 1125.11)(788.5992, 3830.85)(789.6021, 1132.05)(769.6003, 8729.856)(773.59766, 3731.6501)(787.3463, 2885.3564)(789.60675, 936.6501)(808.57513, 760.492)(791.55383, 747.095)(793.5583, 1218.84)
PC(18:1(9Z)/18:2(9Z,12Z))	103179	125669	127489	1	1	1	1	1	1	109500	99981	213654	90748	278866	233381	156550	153023	1	(785.91797, 4305.5386)(786.92633, 3120.593)(786.59296, 4640.768)(787.5964, 863.19)(767.5655, 4689.243)(768.5574, 4418.15)(767.5587, 12181.9)(768.5611, 4854.79)(811.06836, 7594.555)(811.5709, 14782.57)(791.5522, 1815.8972)(793.55396, 1999.71)
PC(16:1(9Z)/20:1(11Z))	339519	517489	379837	1	1	1	201634	198026	199085	304541	503896	458904	623173	528836	332237	1	1	1	(786.0889, 1896.8082)(789.6021, 1698.08)(769.6003, 8729.856)(773.59766, 3731.6501)(787.3463, 2885.3564)(789.60675, 936.6501)(808.57513, 760.492)(791.55383, 747.095)(793.5583, 1218.84)
PC(14:1(9Z)/22:1(13Z))	339519	517489	379837	1	1	1	201634	198026	199085	304541	503896	458904	623173	528836	332237	1	1	1	(786.0889, 1896.8082)(789.6021, 1698.08)(769.6003, 8729.856)(773.59766, 3731.6501)(787.3463, 2885.3564)(789.60675, 936.6501)(808.57513, 760.492)(791.55383, 747.095)(793.5583, 1218.84)
PC(16:0/20:2(11Z,14Z))	339519	517489	379837	1	1	1	201634	198026	199085	304541	503896	458904	623173	528836	332237	1	1	1	(786.0889, 1896.8082)(789.6021, 1698.08)(769.6003, 8729.856)(773.59766, 3731.6501)(787.3463, 2885.3564)(789.60675, 936.6501)(808.57513, 760.492)(791.55383, 747.095)(793.5583, 1218.84)
PC(18:1(9Z)/18:1(9Z))	339519	517489	379837	1	1	1	202292	198026	199085	304541	503896	458904	479151	528836	332237	1	1	1	(786.5916, 3183.3965)(789.6019, 2259.51)(769.6003, 8729.856)(773.59766, 3731.6501)(787.45465, 3048.1843)(789.60675, 936.6501)(808.57513, 760.492)(791.55383, 747.095)(793.5583, 1218.84)
PC(22:1(13Z)/14:1(9Z))	339519	517489	379837	1	1	1	201634	198026	199085	304541	503896	458904	479151	426211	332237	1	1	1	(787.09406, 4487.023)(789.6021, 2403.5999)(769.6003, 8729.856)(773.59766, 3731.6501)(787.5987, 3314.8418)(789.60675, 936.6501)(808.57513, 760.492)(791.55383, 747.095)(793.5583, 1218.84)
PC(18:1(9E)/18:1(9E))	339519	517489	379837	1	1	1	201634	198026	199085	304541	503896	458904	479151	426211	332237	1	1	1	(787.09406, 4487.023)(789.6021, 2403.5999)(769.6003, 8729.856)(773.59766, 3731.6501)(787.5987, 3314.8418)(789.60675, 936.6501)(808.57513, 760.492)(791.55383, 747.095)(793.5583, 1218.84)
PC(20:1(11Z)/16:1(9Z))	339519	517489	379837	1	1	1	201634	198026	199085	304541	503896	458904	479151	426211	332237	1	1	1	(787.09406, 4487.023)(789.6021, 2403.5999)(769.6003, 8729.856)(773.59766, 3731.6501)(787.5987, 3314.8418)(789.60675, 936.6501)(808.57513, 760.492)(791.55383, 747.095)(793.5583, 1218.84)
PC(20:2(11Z,14Z)/16:0)	339519	517489	379837	1	1	1	201634	198026	199085	304541	503896	458904	479151	426211	332237	1	1	1	(787.09406, 4487.023)(789.6021, 2403.5999)(769.6003, 8729.856)(773.59766, 3731.6501)(787.5987, 3314.8418)(789.60675, 936.6501)(808.57513, 760.492)(791.55383, 747.095)(793.5583, 1218.84)
PC(18:0/18:2(9Z,12Z))	339519	517489	379837	1	1	1	201634	198026	199085	304541	503896	458904	479151	426211	332237	1	1	1	(787.09406, 4487.023)(789.6021, 2403.5999)(769.6003, 8729.856)(773.59766, 3731.6501)(787.5987, 3314.8418)(789.60675, 936.6501)(808.57513, 760.492)(791.55383, 747.095)(793.5583, 1218.84)
PC(18:0/18:1(9Z))	145247	160314	141538	1	1	1	201634	198026	1	129188	130191	130192	191107	165751	138910	1	1	1	(792.6199, 7249.532)(793.6231, 3038.1445)(769.6002, 9168.41)(773.5978, 4045.1)
PC(16:0/20:1(11Z))	145247	160314	141538	1	1	1	201634	198026	1	129188	130191	130192	191107	165751	138910	1	1	1	(792.6199, 7249.532)(793.6231, 3038.1445)(769.6002, 9168.41)(773.5978, 4045.1)
PC(18:0/18:1(9E))	145247	160314	141538	1	1	1	201634	198026	1	129188	130191	130192	191107	165751	138910	1	1	1	(792.6199, 7249.532)(793.6231, 3038.1445)(769.6002, 9168.41)(773.5978, 4045.1)
PC(14:1(9Z)/22:0)	145247	160314	141538	1	1	1	201634	198026	1	129188	130191	130192	191107	165751	138910	1	1	1	(792.6199, 7249.532)(793.6231, 3038.1445)(769.6002, 9168.41)(773.5978, 4045.1)
PC(22:1(13Z)/14:0)	145247	160314	141538	1	1	1	201634	198026	1	129188	130191	130192	191107	165751	138910	1	1	1	(792.6199, 7249.532)(793.6231, 3038.1445)(769.6002, 9168.41)(773.5978, 4045.1)
PC(20:0/16:1(9Z))	145247	160314	141538	1	1	1	201634	198026	1	129188	130191	130192	191107	165751	138910	1	1	1	(792.6199, 7249.532)(793.6231, 3038.1445)(769.6002, 9168.41)(773.5978, 4045.1)
PC(22:0/14:1(9Z))	145247	160314	141538	1	1	1	201634	198026	1	129188	130191	130192	191107	165751	138910	1	1	1	(792.6199, 7249.532)(793.6231, 3038.1445)(769.6002, 9168.41)(773.5978, 4045.1)
PC(18:1(9Z)/18:0)	145247	160314	141538	1	1	1	201634	198026	1	129188	130191	130192	191107	165751	138910	1	1	1	(792.6199, 7249.532)(793.6231, 3038.1445)(769.6002, 9168.41)(773.5978, 4045.1)
PC(16:1(9Z)/20:0)	145247	160314	141538	1	1	1	201634	198026	1	129188	130191	130192	191107	165751	138910	1	1	1	(792.6199, 7249.532)(793.6231, 3038.1445)(769.6002, 9168.41)(773.5978, 4045.1)
PC(20:1(11Z)/16:0)	145247	160314	141538	1	1	1	201634	198026	1	129188	130191	130192	191107	165751	138910	1	1	1	(792.6199, 7249.532)(793.6231, 3038.1445)(769.6002, 9168.41)(773.5978, 4045.1)
PC(14:0/22:1(13Z))	145247	160314	141538	1	1	1	201634	198026	1	129188	130191	130192	191107	165751	138910	1	1	1	(792.6199, 7249.532)(793.6231, 3038.1445)(769.6002, 9168.41)(773.5978, 4045.1)
SM(d20:0/20:1(13Z))	100502	114345	99770	1	1	1	1	1	1	88353	89839	96484	1	1	1	1	1	1	(792.62115, 6674.8833)(793.6243, 2809.0283)
PC(20:1(11Z)/18:3(9Z,12Z,15Z))	1	303665	314877	1	1	1	1	1	1	243681	1	1	308663	213095	316293	1	1	1	(797.6131, 1175.05)(813.5991, 9817.91)(815.623, 6139.97)(814.55835, 6020.3125)(815.55566, 1040.4166)
PC(16:0/22:4(7Z,10Z,13Z,16Z))	1	303665	314877	1	1	1	1	1	1	243681	1	1	308663	213095	316293	1	1	1	(797.6131, 1175.05)(813.5991, 9817.91)(815.623, 6139.97)(814.55835, 6020.3125)(815.55566, 1040.4166)
PC(20:3(8Z,11Z,14Z)/18:1(9Z))	1	303665	314877	1	1	1	1	1	1	243681	1	1	308663	213095	316293	1	1	1	(797.6131, 1175.05)(813.5991, 9817.91)(815.623, 6139.97)(814.55835, 6020.3125)(815.55566, 1040.4166)
PC(20:0/18:4(6Z,9Z,12Z,15Z))	1	303665	314877	1	1	1	1	1	1	243681	1	1	308663	213095	316293	1	1	1	(797.6131, 1175.05)(813.5991, 9817.91)(815.623, 6139.97)(814.55835, 6020.3125)(815.55566, 1040.4166)
PC(20:4(5Z,8Z,11Z,14Z)/18:0)	1	303665	314877	1	1	1	1	1	1	243681	1	1	308663	213095	316293	1	1	1	(797.6131, 1175.05)(813.5991, 9817.91)(815.623, 6139.97)(814.55835, 6020.3125)(815.55566, 1040.4166)
PC(18:3(9Z,12Z,15Z)/20:1(11Z))	1	303665	314877	1	1	1	1	1	1	243681	1	1	308663	213095	316293	1	1	1	(797.6131, 1175.05)(813.5991, 9817.91)(815.623, 6139.97)(814.55835, 6020.3125)(815.55566, 1040.4166)
PC(18:4(6Z,9Z,12Z,15Z)/20:0)	1	303665	314877	1	1	1	1	1	1	243681	1	1	308663	213095	316293	1	1	1	(797.6131, 1175.05)(813.5991, 9817.91)(815.623, 6139.97)(814.55835, 6020.3125)(815.55566, 1040.4166)
PC(18:0/20:4(5Z,8Z,11Z,14Z))	1	303665	314877	1	1	1	1	1	1	243681	1	1	308663	213095	316293	1	1	1	(797.6131, 1175.05)(813.5991, 9817.91)(815.623, 6139.97)(814.55835, 6020.3125)(815.55566, 1040.4166)
PC(22:4(7Z,10Z,13Z,16Z)/16:0)	1	303665	314877	1	1	1	1	1	1	243681	1	1	308663	213095	316293	1	1	1	(797.6131, 1175.05)(813.5991, 9817.91)(815.623, 6139.97)(814.55835, 6020.3125)(815.55566, 1040.4166)
PC(18:1(9Z)/20:3(8Z,11Z,14Z))	1	303665	314877	1	1	1	1	1	1	243681	1	1	308663	213095	316293	1	1	1	(797.6131, 1175.05)(813.5991, 9817.91)(815.623, 6139.97)(814.55835, 6020.3125)(815.55566, 1040.4166)
PC(20:2(11Z,14Z)/18:2(9Z,12Z))	1	303665	314877	1	1	1	1	1	1	243681	1	1	308663	213095	316293	1	1	1	(797.6131, 1175.05)(813.5991, 9817.91)(815.623, 6139.97)(814.55835, 6020.3125)(815.55566, 1040.4166)
PC(18:2(9Z,12Z)/20:2(11Z,14Z))	1	303665	314877	1	1	1	1	1	1	243681	1	1	308663	213095	316293	1	1	1	(797.6131, 1175.05)(813.5991, 9817.91)(815.623, 6139.97)(814.55835, 6020.3125)(815.55566, 1040.4166)
PC(18:3(6Z,9Z,12Z)/20:1(11Z))	1	303665	314877	1	1	1	1	1	1	243681	1	1	308663	213095	316293	1	1	1	(797.6131, 1175.05)(813.5991, 9817.91)(815.623, 6139.97)(814.55835, 6020.3125)(815.55566, 1040.4166)
PC(18:2(9Z,12Z)/20:1(11Z))	1	1	1	1	1	1	1	1	1	1	1	1	334299	306673	322903	1	1	1	(797.6141, 1212.93)
PC(20:3(8Z,11Z,14Z)/18:0)	1	1	1	1	1	1	1	1	1	1	1	1	334299	306673	322903	1	1	1	(797.6141, 1212.93)
PC(18:1(9Z)/20:2(11Z,14Z))	1	1	1	1	1	1	1	1	1	1	1	1	334299	306673	322903	1	1	1	(797.6141, 1212.93)
PC(18:2(9Z,12Z)/20:1(13Z))	1	1	1	1	1	1	1	1	1	1	1	1	334299	306673	322903	1	1	1	(797.6141, 1212.93)
PC(20:2(11Z,14Z)/18:1(9Z))	1	1	1	1	1	1	1	1	1	1	1	1	334299	306673	322903	1	1	1	(797.6141, 1212.93)
PC(18:3(6Z,9Z,12Z)/20:0)	1	1	1	1	1	1	1	1	1	1	1	1	334299	306673	322903	1	1	1	(797.6141, 1212.93)
PC(18:3(9Z,12Z,15Z)/20:0)	1	1	1	1	1	1	1	1	1	1	1	1	334299	306673	322903	1	1	1	(797.6141, 1212.93)
PC(18:0/20:3(8Z,11Z,14Z))	1	1	1	1	1	1	1	1	1	1	1	1	334299	306673	322903	1	1	1	(797.6141, 1212.93)
PC(20:1(11Z)/18:2(9Z,12Z))	1	1	1	1	1	1	1	1	1	1	1	1	334299	306673	322903	1	1	1	(797.6141, 1212.93)
PC(20:0/18:3(9Z,12Z,15Z))	1	1	1	1	1	1	1	1	1	1	1	1	334299	306673	322903	1	1	1	(797.6141, 1212.93)
PC(O-18:0/18:3(6Z,9Z,12Z))	1	1	1	1	1	1	1	1	1	175424	1	1	145783	140802	146810	262844	266791	268374	(797.6141, 1238.85)(753.60394, 9795.752)(756.5967, 378.03)
PC(o-20:0/18:3(9Z,12Z,15Z))	1	1	106114	1	1	1	1	1	1	91406	91517	83236	648612	704864	184913	412044	415292	409499	(797.6375, 22972.559)(801.6324, 1583.49)(802.6343, 969.31995)(823.3321, 17750.75)(824.62335, 10213.736)(825.627, 685.16)(806.22876, 1997.168)(806.6301, 8501.395)
PC(O-18:0/20:3(8Z,11Z,14Z))	1	1	106114	1	1	1	1	1	1	91406	91517	83236	648612	704864	184913	412044	415292	409499	(797.6375, 22972.559)(801.6324, 1583.49)(802.6343, 969.31995)(823.3321, 17750.75)(824.62335, 10213.736)(825.627, 685.16)(806.22876, 1997.168)(806.6301, 8501.395)
PC(o-20:0/18:3(6Z,9Z,12Z))	1	1	106114	1	1	1	1	1	1	91406	91517	83236	648612	704864	184913	412044	415292	409499	(797.6375, 22972.559)(801.6324, 1583.49)(802.6343, 969.31995)(823.3321, 17750.75)(824.62335, 10213.736)(825.627, 685.16)(806.22876, 1997.168)(806.6301, 8501.395)
TG(14:1(9Z)/18:2(9Z,12Z)/16:1(9Z))	1	1	1	1	1	1	1	1	1	1	1	1	92300	104131	1	1	1	1	(798.67, 744.48)(780.6752, 1371.845)(799.6732, 4573.445)(784.662, 18481.85)(803.6641, 408.66)
TG(16:0/14:0/18:4(6Z,9Z,12Z,15Z))	1	1	1	1	1	1	1	1	1	1	1	1	92300	104131	1	1	1	1	(798.67, 744.48)(780.6752, 1371.845)(799.6732, 4573.445)(784.662, 18481.85)(803.6641, 408.66)
TG(14:1(9Z)/16:1(9Z)/18:2(9Z,12Z))	1	1	1	1	1	1	1	1	1	1	1	1	92300	104131	1	1	1	1	(798.67, 744.48)(780.6752, 1371.845)(799.6732, 4573.445)(784.662, 18481.85)(803.6641, 408.66)
TG(16:1(9Z)/14:0/18:3(9Z,12Z,15Z))	1	1	1	1	1	1	1	1	1	1	1	1	92300	104131	1	1	1	1	(798.67, 744.48)(780.6752, 1371.845)(799.6732, 4573.445)(784.662, 18481.85)(803.6641, 408.66)
TG(16:1(9Z)/14:1(9Z)/18:2(9Z,12Z))	1	1	1	1	1	1	1	1	1	1	1	1	92300	104131	1	1	1	1	(798.67, 744.48)(780.6752, 1371.845)(799.6732, 4573.445)(784.662, 18481.85)(803.6641, 408.66)
TG(15:0/18:4(6Z,9Z,12Z,15Z)/15:0)	1	1	1	1	1	1	1	1	1	1	1	1	92300	104131	1	1	1	1	(798.67, 744.48)(780.6752, 1371.845)(799.6732, 4573.445)(784.662, 18481.85)(803.6641, 408.66)
TG(14:0/14:0/20:4(5Z,8Z,11Z,14Z))	1	1	1	1	1	1	1	1	1	1	1	1	92300	104131	1	1	1	1	(798.67, 744.48)(780.6752, 1371.845)(799.6732, 4573.445)(784.662, 18481.85)(803.6641, 408.66)
TG(14:0/16:1(9Z)/18:3(9Z,12Z,15Z))	1	1	1	1	1	1	1	1	1	1	1	1	92300	104131	1	1	1	1	(798.67, 744.48)(780.6752, 1371.845)(799.6732, 4573.445)(784.662, 18481.85)(803.6641, 408.66)
TG(15:0/15:0/18:4(6Z,9Z,12Z,15Z))	1	1	1	1	1	1	1	1	1	1	1	1	92300	104131	1	1	1	1	(798.67, 744.48)(780.6752, 1371.845)(799.6732, 4573.445)(784.662, 18481.85)(803.6641, 408.66)
TG(14:0/18:4(6Z,9Z,12Z,15Z)/16:0)	1	1	1	1	1	1	1	1	1	1	1	1	92300	104131	1	1	1	1	(798.67, 744.48)(780.6752, 1371.845)(799.6732, 4573.445)(784.662, 18481.85)(803.6641, 408.66)
TG(14:0/16:1(9Z)/18:3(6Z,9Z,12Z))	1	1	1	1	1	1	1	1	1	1	1	1	92300	104131	1	1	1	1	(798.67, 744.48)(780.6752, 1371.845)(799.6732, 4573.445)(784.662, 18481.85)(803.6641, 408.66)
TG(14:0/20:4(5Z,8Z,11Z,14Z)/14:0)	1	1	1	1	1	1	1	1	1	1	1	1	92300	104131	1	1	1	1	(798.67, 744.48)(780.6752, 1371.845)(799.6732, 4573.445)(784.662, 18481.85)(803.6641, 408.66)
TG(16:0/18:3(6Z,9Z,12Z)/14:1(9Z))	1	1	1	1	1	1	1	1	1	1	1	1	92300	104131	1	1	1	1	(798.67, 744.48)(780.6752, 1371.845)(799.6732, 4573.445)(784.662, 18481.85)(803.6641, 408.66)
TG(16:0/14:1(9Z)/18:3(6Z,9Z,12Z))	1	1	1	1	1	1	1	1	1	1	1	1	92300	104131	1	1	1	1	(798.67, 744.48)(780.6752, 1371.845)(799.6732, 4573.445)(784.662, 18481.85)(803.6641, 408.66)
TG(14:0/18:3(9Z,12Z,15Z)/16:1(9Z))	1	1	1	1	1	1	1	1	1	1	1	1	92300	104131	1	1	1	1	(798.67, 744.48)(780.6752, 1371.845)(799.6732, 4573.445)(784.662, 18481.85)(803.6641, 408.66)
TG(14:0/18:3(6Z,9Z,12Z)/16:1(9Z))	1	1	1	1	1	1	1	1	1	1	1	1	92300	104131	1	1	1	1	(798.67, 744.48)(780.6752, 1371.845)(799.6732, 4573.445)(784.662, 18481.85)(803.6641, 408.66)
TG(14:1(9Z)/16:0/18:3(9Z,12Z,15Z))	1	1	1	1	1	1	1	1	1	1	1	1	92300	104131	1	1	1	1	(798.67, 744.48)(780.6752, 1371.845)(799.6732, 4573.445)(784.662, 18481.85)(803.6641, 408.66)
TG(16:1(9Z)/14:0/18:3(6Z,9Z,12Z))	1	1	1	1	1	1	1	1	1	1	1	1	92300	104131	1	1	1	1	(798.67, 744.48)(780.6752, 1371.845)(799.6732, 4573.445)(784.662, 18481.85)(803.6641, 408.66)
TG(16:0/14:1(9Z)/18:3(9Z,12Z,15Z))	1	1	1	1	1	1	1	1	1	1	1	1	92300	104131	1	1	1	1	(798.67, 744.48)(780.6752, 1371.845)(799.6732, 4573.445)(784.662, 18481.85)(803.6641, 408.66)
TG(14:1(9Z)/16:0/18:3(6Z,9Z,12Z))	1	1	1	1	1	1	1	1	1	1	1	1	92300	104131	1	1	1	1	(798.67, 744.48)(780.6752, 1371.845)(799.6732, 4573.445)(784.662, 18481.85)(803.6641, 408.66)
TG(16:0/18:3(9Z,12Z,15Z)/14:1(9Z))	1	1	1	1	1	1	1	1	1	1	1	1	92300	104131	1	1	1	1	(798.67, 744.48)(780.6752, 1371.845)(799.6732, 4573.445)(784.662, 18481.85)(803.6641, 408.66)
TG(14:0/16:0/18:4(6Z,9Z,12Z,15Z))	1	1	1	1	1	1	1	1	1	1	1	1	92300	104131	1	1	1	1	(798.67, 744.48)(780.6752, 1371.845)(799.6732, 4573.445)(784.662, 18481.85)(803.6641, 408.66)
SM(d20:0/22:2(6Z,13Z))	1	1	1	1	1	1	1	1	1	146272	97094	89553	120172	127009	113623	1	1	1	(799.4733, 2822.636)(799.673, 4610.45)(836.6681, 6972.78)(817.6379, 9761.42)(818.6394, 1334.07)
TG(13:0/17:0/18:3(9Z,12Z,15Z))[iso6]	1	1	1	1	1	1	1	1	1	343551	359470	350159	544896	537672	540570	1	1	1	(801.67017, 2507.1914)(784.835, 15984.27)(805.659, 398.6367)
TG(14:0/16:0/18:3(6Z,9Z,12Z))[iso6]	1	1	1	1	1	1	1	1	1	343551	359470	350159	544896	537672	540570	1	1	1	(801.67017, 2507.1914)(784.835, 15984.27)(805.659, 398.6367)
TG(14:0/14:1(9Z)/20:2(11Z,14Z))[iso6]	1	1	1	1	1	1	1	1	1	343551	359470	350159	544896	537672	540570	1	1	1	(801.67017, 2507.1914)(784.835, 15984.27)(805.659, 398.6367)
TG(15:0/15:0/18:3(9Z,12Z,15Z))[iso3]	1	1	1	1	1	1	1	1	1	343551	359470	350159	544896	537672	540570	1	1	1	(801.67017, 2507.1914)(784.835, 15984.27)(805.659, 398.6367)
TG(16:1(9Z)/16:1(9Z)/16:1(9Z))[iso]	1	1	1	1	1	1	1	1	1	343551	359470	350159	544896	537672	540570	1	1	1	(801.67017, 2507.1914)(784.835, 15984.27)(805.659, 398.6367)
TG(14:0/16:0/18:3(9Z,12Z,15Z))[iso6]	1	1	1	1	1	1	1	1	1	343551	359470	350159	544896	537672	540570	1	1	1	(801.67017, 2507.1914)(784.835, 15984.27)(805.659, 398.6367)
TG(13:0/15:0/20:3(8Z,11Z,14Z))[iso6]	1	1	1	1	1	1	1	1	1	343551	359470	350159	544896	537672	540570	1	1	1	(801.67017, 2507.1914)(784.835, 15984.27)(805.659, 398.6367)
TG(12:0/18:0/18:3(9Z,12Z,15Z))[iso6]	1	1	1	1	1	1	1	1	1	343551	359470	350159	544896	537672	540570	1	1	1	(801.67017, 2507.1914)(784.835, 15984.27)(805.659, 398.6367)
TG(14:0/16:1(9Z)/18:2(9Z,12Z))[iso6]	1	1	1	1	1	1	1	1	1	343551	359470	350159	544896	537672	540570	1	1	1	(801.67017, 2507.1914)(784.835, 15984.27)(805.659, 398.6367)
TG(14:1(9Z)/14:1(9Z)/20:1(11Z))[iso3]	1	1	1	1	1	1	1	1	1	343551	359470	350159	544896	537672	540570	1	1	1	(801.67017, 2507.1914)(784.835, 15984.27)(805.659, 398.6367)
TG(14:1(9Z)/16:0/18:2(9Z,12Z))[iso6]	1	1	1	1	1	1	1	1	1	343551	359470	350159	544896	537672	540570	1	1	1	(801.67017, 2507.1914)(784.835, 15984.27)(805.659, 398.6367)
TG(12:0/18:1(9Z)/18:2(9Z,12Z))[iso6]	1	1	1	1	1	1	1	1	1	343551	359470	350159	544896	537672	540570	1	1	1	(801.67017, 2507.1914)(784.835, 15984.27)(805.659, 398.6367)
TG(12:0/18:0/18:3(6Z,9Z,12Z))[iso6]	1	1	1	1	1	1	1	1	1	343551	359470	350159	544896	537672	540570	1	1	1	(801.67017, 2507.1914)(784.835, 15984.27)(805.659, 398.6367)
TG(14:0/14:0/20:3(8Z,11Z,14Z))[iso3]	1	1	1	1	1	1	1	1	1	343551	359470	350159	544896	537672	540570	1	1	1	(801.67017, 2507.1914)(784.835, 15984.27)(805.659, 398.6367)
TG(12:0/16:0/20:3(8Z,11Z,14Z))[iso6]	1	1	1	1	1	1	1	1	1	343551	359470	350159	544896	537672	540570	1	1	1	(801.67017, 2507.1914)(784.835, 15984.27)(805.659, 398.6367)
TG(15:0/15:0/18:3(6Z,9Z,12Z))[iso3]	1	1	1	1	1	1	1	1	1	343551	359470	350159	544896	537672	540570	1	1	1	(801.67017, 2507.1914)(784.835, 15984.27)(805.659, 398.6367)
TG(14:1(9Z)/16:1(9Z)/18:1(9Z))[iso6]	1	1	1	1	1	1	1	1	1	343551	359470	350159	544896	537672	540570	1	1	1	(801.67017, 2507.1914)(784.835, 15984.27)(805.659, 398.6367)
TG(12:0/16:1(9Z)/20:2(11Z,14Z))[iso6]	1	1	1	1	1	1	1	1	1	343551	359470	350159	544896	537672	540570	1	1	1	(801.67017, 2507.1914)(784.835, 15984.27)(805.659, 398.6367)
TG(13:0/17:0/18:3(6Z,9Z,12Z))[iso6]	1	1	1	1	1	1	1	1	1	343551	359470	350159	544896	537672	540570	1	1	1	(801.67017, 2507.1914)(784.835, 15984.27)(805.659, 398.6367)
SM(d17:0/24:1(15Z))	1	1	1	1	1	1	122970	121632	1	343551	359470	350159	544896	537672	540570	379987	355694	355929	(801.67017, 2507.1914)(803.6643, 284.62)(784.66034, 8564.817)(801.66614, 833.535)(784.6614, 15929.407)(785.6954, 284.3)(808.65533, 4881.063)
TG(12:0/14:0/20:0)	1	1	1	1	1	1	1	1	1	1	1	368341	1	1	1	1	1	1	(801.6715, 2068.05)(784.664, 17115.03)
TG(16:0/16:0/14:0)	1	1	1	1	1	1	1	1	1	1	1	368341	1	1	1	1	1	1	(801.6715, 2068.05)(784.664, 17115.03)
TG(14:0/14:0/18:0)	1	1	1	1	1	1	1	1	1	1	1	368341	1	1	1	1	1	1	(801.6715, 2068.05)(784.664, 17115.03)
TG(16:0/14:0/16:0)[iso3]	1	1	1	1	1	1	1	1	1	1	1	368341	1	1	1	1	1	1	(801.6715, 2068.05)(784.664, 17115.03)
TG(14:0/16:0/16:0)	1	1	1	1	1	1	1	1	1	1	1	368341	1	1	1	1	1	1	(801.6715, 2068.05)(784.664, 17115.03)
TG(12:0/16:0/18:0)	1	1	1	1	1	1	1	1	1	1	1	368341	1	1	1	1	1	1	(801.6715, 2068.05)(784.664, 17115.03)
PC(21:0/16:0)	1	1	1	1	1	1	1	1	1	1	1	1	88910	92686	1	1	1	1	(805.6273, 3041.62)(806.6301, 11105.631)(809.62256, 3845.975)(810.62585, 16787.26)
PC(22:0/15:0)	1	1	1	1	1	1	1	1	1	1	1	1	88910	92686	1	1	1	1	(805.6273, 3041.62)(806.6301, 11105.631)(809.62256, 3845.975)(810.62585, 16787.26)
PC(17:0/20:0)	1	1	1	1	1	1	1	1	1	1	1	1	88910	92686	1	1	1	1	(805.6273, 3041.62)(806.6301, 11105.631)(809.62256, 3845.975)(810.62585, 16787.26)
PC(18:0/19:0)	1	1	1	1	1	1	1	1	1	1	1	1	88910	92686	1	1	1	1	(805.6273, 3041.62)(806.6301, 11105.631)(809.62256, 3845.975)(810.62585, 16787.26)
PC(16:0/21:0)	1	1	1	1	1	1	1	1	1	1	1	1	88910	92686	1	1	1	1	(805.6273, 3041.62)(806.6301, 11105.631)(809.62256, 3845.975)(810.62585, 16787.26)
PC(20:0/17:0)	1	1	1	1	1	1	1	1	1	1	1	1	88910	92686	1	1	1	1	(805.6273, 3041.62)(806.6301, 11105.631)(809.62256, 3845.975)(810.62585, 16787.26)
PC(19:0/18:0)	1	1	1	1	1	1	1	1	1	1	1	1	88910	92686	1	1	1	1	(805.6273, 3041.62)(806.6301, 11105.631)(809.62256, 3845.975)(810.62585, 16787.26)
PC(15:0/22:0)	1	1	1	1	1	1	1	1	1	1	1	1	88910	92686	1	1	1	1	(805.6273, 3041.62)(806.6301, 11105.631)(809.62256, 3845.975)(810.62585, 16787.26)
PC(18:2(9Z,12Z)/20:4(5Z,8Z,11Z,14Z))	1	1	1	1	1	1	1	1	1	259168	264080	255344	270827	260155	236830	348597	350911	348733	(811.3207, 9589.79)(811.5728, 11010.3)(787.5493, 2119.1865)(811.2853, 9478.025)(811.5722, 12125.176)(789.5448, 587.41)(814.5683, 437.09167)
PC(18:3(6Z,9Z,12Z)/20:3(8Z,11Z,14Z))	1	1	1	1	1	1	1	1	1	259168	264080	255344	270827	260155	236830	348597	350911	348733	(811.3207, 9589.79)(811.5728, 11010.3)(787.5493, 2119.1865)(811.2853, 9478.025)(811.5722, 12125.176)(789.5448, 587.41)(814.5683, 437.09167)
PC(20:4(5Z,8Z,11Z,14Z)/18:2(9Z,12Z))	1	1	1	1	1	1	1	1	1	259168	264080	255344	270827	260155	236830	348597	350911	348733	(811.3207, 9589.79)(811.5728, 11010.3)(787.5493, 2119.1865)(811.2853, 9478.025)(811.5722, 12125.176)(789.5448, 587.41)(814.5683, 437.09167)
PC(16:1(9Z)/22:5(7Z,10Z,13Z,16Z,19Z))	1	1	1	1	1	1	1	1	1	259168	264080	255344	270827	260155	236830	348597	350911	348733	(811.3207, 9589.79)(811.5728, 11010.3)(787.5493, 2119.1865)(811.2853, 9478.025)(811.5722, 12125.176)(789.5448, 587.41)(814.5683, 437.09167)
PC(16:0/22:6(4Z,7Z,10Z,13Z,16Z,19Z))	1	1	1	1	1	1	1	1	1	259168	264080	255344	270827	260155	236830	348597	350911	348733	(811.3207, 9589.79)(811.5728, 11010.3)(787.5493, 2119.1865)(811.2853, 9478.025)(811.5722, 12125.176)(789.5448, 587.41)(814.5683, 437.09167)
PC(18:4(6Z,9Z,12Z,15Z)/20:2(11Z,14Z))	1	1	1	1	1	1	1	1	1	259168	264080	255344	270827	260155	236830	348597	350911	348733	(811.3207, 9589.79)(811.5728, 11010.3)(787.5493, 2119.1865)(811.2853, 9478.025)(811.5722, 12125.176)(789.5448, 587.41)(814.5683, 437.09167)
PC(20:5(5Z,8Z,11Z,14Z,17Z)/18:1(9Z))	1	1	1	1	1	1	1	1	1	259168	264080	255344	270827	260155	236830	348597	350911	348733	(811.3207, 9589.79)(811.5728, 11010.3)(787.5493, 2119.1865)(811.2853, 9478.025)(811.5722, 12125.176)(789.5448, 587.41)(814.5683, 437.09167)
PC(22:6(4Z,7Z,10Z,13Z,16Z,19Z)/16:0)	1	1	1	1	1	1	1	1	1	259168	264080	255344	270827	260155	236830	348597	350911	348733	(811.3207, 9589.79)(811.5728, 11010.3)(787.5493, 2119.1865)(811.2853, 9478.025)(811.5722, 12125.176)(789.5448, 587.41)(814.5683, 437.09167)
PC(18:3(9Z,12Z,15Z)/20:3(8Z,11Z,14Z))	1	1	1	1	1	1	1	1	1	259168	264080	255344	270827	260155	236830	348597	350911	348733	(811.3207, 9589.79)(811.5728, 11010.3)(787.5493, 2119.1865)(811.2853, 9478.025)(811.5722, 12125.176)(789.5448, 587.41)(814.5683, 437.09167)
PC(18:1(9Z)/20:5(5Z,8Z,11Z,14Z,17Z))	1	1	1	1	1	1	1	1	1	259168	264080	255344	270827	260155	236830	348597	350911	348733	(811.3207, 9589.79)(811.5728, 11010.3)(787.5493, 2119.1865)(811.2853, 9478.025)(811.5722, 12125.176)(789.5448, 587.41)(814.5683, 437.09167)
PC(20:2(11Z,14Z)/18:4(6Z,9Z,12Z,15Z))	1	1	1	1	1	1	1	1	1	259168	264080	255344	270827	260155	236830	348597	350911	348733	(811.3207, 9589.79)(811.5728, 11010.3)(787.5493, 2119.1865)(811.2853, 9478.025)(811.5722, 12125.176)(789.5448, 587.41)(814.5683, 437.09167)
PC(20:3(8Z,11Z,14Z)/18:3(9Z,12Z,15Z))	1	1	1	1	1	1	1	1	1	259168	264080	255344	270827	260155	236830	348597	350911	348733	(811.3207, 9589.79)(811.5728, 11010.3)(787.5493, 2119.1865)(811.2853, 9478.025)(811.5722, 12125.176)(789.5448, 587.41)(814.5683, 437.09167)
TG(12:0/18:3(6Z,9Z,12Z)/20:0)[iso6]	1	1	1	1	1	1	1	1	1	131445	127610	1	1	1	1	164853	183646	1	(811.7272, 8810.083)(813.6997, 365.67)(811.7265, 8866.38)
TG(14:0/18:0/18:3(9Z,12Z,15Z))[iso6]	1	1	1	1	1	1	1	1	1	131445	127610	1	1	1	1	164853	183646	1	(811.7272, 8810.083)(813.6997, 365.67)(811.7265, 8866.38)
TG(14:0/16:0/20:3(8Z,11Z,14Z))[iso6]	1	1	1	1	1	1	1	1	1	131445	127610	1	1	1	1	164853	183646	1	(811.7272, 8810.083)(813.6997, 365.67)(811.7265, 8866.38)
TG(14:1(9Z)/16:0/20:2(11Z,14Z))[iso6]	1	1	1	1	1	1	1	1	1	131445	127610	1	1	1	1	164853	183646	1	(811.7272, 8810.083)(813.6997, 365.67)(811.7265, 8866.38)
TG(15:0/15:0/20:3(8Z,11Z,14Z))[iso3]	1	1	1	1	1	1	1	1	1	131445	127610	1	1	1	1	164853	183646	1	(811.7272, 8810.083)(813.6997, 365.67)(811.7265, 8866.38)
TG(12:0/18:2(9Z,12Z)/20:1(11Z))[iso6]	1	1	1	1	1	1	1	1	1	131445	127610	1	1	1	1	164853	183646	1	(811.7272, 8810.083)(813.6997, 365.67)(811.7265, 8866.38)
TG(16:0/16:0/18:3(6Z,9Z,12Z))[iso3]	1	1	1	1	1	1	1	1	1	131445	127610	1	1	1	1	164853	183646	1	(811.7272, 8810.083)(813.6997, 365.67)(811.7265, 8866.38)
TG(14:1(9Z)/18:0/18:2(9Z,12Z))[iso6]	1	1	1	1	1	1	1	1	1	131445	127610	1	1	1	1	164853	183646	1	(811.7272, 8810.083)(813.6997, 365.67)(811.7265, 8866.38)
TG(15:0/17:0/18:3(9Z,12Z,15Z))[iso6]	1	1	1	1	1	1	1	1	1	131445	127610	1	1	1	1	164853	183646	1	(811.7272, 8810.083)(813.6997, 365.67)(811.7265, 8866.38)
TG(13:0/18:3(6Z,9Z,12Z)/19:0)[iso6]	1	1	1	1	1	1	1	1	1	131445	127610	1	1	1	1	164853	183646	1	(811.7272, 8810.083)(813.6997, 365.67)(811.7265, 8866.38)
TG(14:1(9Z)/16:1(9Z)/20:1(11Z))[iso6]	1	1	1	1	1	1	1	1	1	131445	127610	1	1	1	1	164853	183646	1	(811.7272, 8810.083)(813.6997, 365.67)(811.7265, 8866.38)
TG(13:0/17:0/20:3(8Z,11Z,14Z))[iso6]	1	1	1	1	1	1	1	1	1	131445	127610	1	1	1	1	164853	183646	1	(811.7272, 8810.083)(813.6997, 365.67)(811.7265, 8866.38)
TG(15:0/17:0/18:3(6Z,9Z,12Z))[iso6]	1	1	1	1	1	1	1	1	1	131445	127610	1	1	1	1	164853	183646	1	(811.7272, 8810.083)(813.6997, 365.67)(811.7265, 8866.38)
TG(14:0/18:0/18:3(6Z,9Z,12Z))[iso6]	1	1	1	1	1	1	1	1	1	131445	127610	1	1	1	1	164853	183646	1	(811.7272, 8810.083)(813.6997, 365.67)(811.7265, 8866.38)
TG(13:0/18:3(9Z,12Z,15Z)/19:0)[iso6]	1	1	1	1	1	1	1	1	1	131445	127610	1	1	1	1	164853	183646	1	(811.7272, 8810.083)(813.6997, 365.67)(811.7265, 8866.38)
TG(12:0/18:0/20:3(8Z,11Z,14Z))[iso6]	1	1	1	1	1	1	1	1	1	131445	127610	1	1	1	1	164853	183646	1	(811.7272, 8810.083)(813.6997, 365.67)(811.7265, 8866.38)
TG(16:1(9Z)/16:1(9Z)/18:1(9Z))[iso3]	1	1	1	1	1	1	1	1	1	131445	127610	1	1	1	1	164853	183646	1	(811.7272, 8810.083)(813.6997, 365.67)(811.7265, 8866.38)
TG(16:0/16:0/18:3(9Z,12Z,15Z))[iso3]	1	1	1	1	1	1	1	1	1	131445	127610	1	1	1	1	164853	183646	1	(811.7272, 8810.083)(813.6997, 365.67)(811.7265, 8866.38)
TG(14:0/18:1(9Z)/18:2(9Z,12Z))[iso6]	1	1	1	1	1	1	1	1	1	131445	127610	1	1	1	1	164853	183646	1	(811.7272, 8810.083)(813.6997, 365.67)(811.7265, 8866.38)
TG(16:0/16:1(9Z)/18:2(9Z,12Z))[iso6]	1	1	1	1	1	1	1	1	1	131445	127610	1	1	1	1	164853	183646	1	(811.7272, 8810.083)(813.6997, 365.67)(811.7265, 8866.38)
TG(14:1(9Z)/18:1(9Z)/18:1(9Z))[iso3]	1	1	1	1	1	1	1	1	1	131445	127610	1	1	1	1	164853	183646	1	(811.7272, 8810.083)(813.6997, 365.67)(811.7265, 8866.38)
TG(14:0/16:1(9Z)/20:2(11Z,14Z))[iso6]	1	1	1	1	1	1	1	1	1	131445	127610	1	1	1	1	164853	183646	1	(811.7272, 8810.083)(813.6997, 365.67)(811.7265, 8866.38)
TG(12:0/18:3(9Z,12Z,15Z)/20:0)[iso6]	1	1	1	1	1	1	1	1	1	131445	127610	1	1	1	1	164853	183646	1	(811.7272, 8810.083)(813.6997, 365.67)(811.7265, 8866.38)
TG(12:0/18:1(9Z)/20:2(11Z,14Z))[iso6]	1	1	1	1	1	1	1	1	1	131445	127610	1	1	1	1	164853	183646	1	(811.7272, 8810.083)(813.6997, 365.67)(811.7265, 8866.38)
TG(16:0/16:0/16:0)[iso]	1	1	1	1	1	1	1	1	1	1	127610	1	1	1	1	1	1	1	(811.7286, 8988.53)
TG(14:0/14:0/20:0)	1	1	1	1	1	1	1	1	1	1	127610	1	1	1	1	1	1	1	(811.7286, 8988.53)
TG(16:0/14:0/18:0)[iso6]	1	1	1	1	1	1	1	1	1	1	127610	1	1	1	1	1	1	1	(811.7286, 8988.53)
TG(14:0/16:0/18:0)	1	1	1	1	1	1	1	1	1	1	127610	1	1	1	1	1	1	1	(811.7286, 8988.53)
PC(20:5(5Z,8Z,11Z,14Z,17Z)/18:0)	235499	262551	271713	159741	147199	135395	157208	142600	147882	169564	161618	169610	1	213983	207600	203221	189917	202442	(813.5497, 10689.225)(814.5525, 4971.0947)(815.5553, 870.75)
PC(18:3(9Z,12Z,15Z)/20:2(11Z,14Z))	235499	262551	271713	159741	147199	135395	157208	142600	147882	169564	161618	169610	1	213983	207600	203221	189917	202442	(813.5497, 10689.225)(814.5525, 4971.0947)(815.5553, 870.75)
PC(20:3(8Z,11Z,14Z)/18:2(9Z,12Z))	235499	262551	271713	159741	147199	135395	157208	142600	147882	169564	161618	169610	1	213983	207600	203221	189917	202442	(813.5497, 10689.225)(814.5525, 4971.0947)(815.5553, 870.75)
PC(16:0/22:5(7Z,10Z,13Z,16Z,19Z))	235499	262551	271713	159741	147199	135395	157208	142600	147882	169564	161618	169610	1	213983	207600	203221	189917	202442	(813.5497, 10689.225)(814.5525, 4971.0947)(815.5553, 870.75)
PC(18:2(9Z,12Z)/20:3(8Z,11Z,14Z))	235499	262551	271713	159741	147199	135395	157208	142600	147882	169564	161618	169610	1	213983	207600	203221	189917	202442	(813.5497, 10689.225)(814.5525, 4971.0947)(815.5553, 870.75)
PC(20:1(11Z)/18:4(6Z,9Z,12Z,15Z))	235499	262551	271713	159741	147199	135395	157208	142600	147882	169564	161618	169610	1	213983	207600	203221	189917	202442	(813.5497, 10689.225)(814.5525, 4971.0947)(815.5553, 870.75)
PC(18:4(6Z,9Z,12Z,15Z)/20:1(11Z))	235499	262551	271713	159741	147199	135395	157208	142600	147882	169564	161618	169610	1	213983	207600	203221	189917	202442	(813.5497, 10689.225)(814.5525, 4971.0947)(815.5553, 870.75)
PC(18:3(6Z,9Z,12Z)/20:2(11Z,14Z))	235499	262551	271713	159741	147199	135395	157208	142600	147882	169564	161618	169610	1	213983	207600	203221	189917	202442	(813.5497, 10689.225)(814.5525, 4971.0947)(815.5553, 870.75)
PC(22:4(7Z,10Z,13Z,16Z)/16:1(9Z))	235499	262551	271713	159741	147199	135395	157208	142600	147882	169564	161618	169610	1	213983	207600	203221	189917	202442	(813.5497, 10689.225)(814.5525, 4971.0947)(815.5553, 870.75)
PC(18:1(9Z)/20:4(5Z,8Z,11Z,14Z))	235499	262551	271713	159741	147199	135395	157208	142600	147882	169564	161618	169610	1	213983	207600	203221	189917	202442	(813.5497, 10689.225)(814.5525, 4971.0947)(815.5553, 870.75)
PC(20:2(11Z,14Z)/18:3(9Z,12Z,15Z))	235499	262551	271713	159741	147199	135395	157208	142600	147882	169564	161618	169610	1	213983	207600	203221	189917	202442	(813.5497, 10689.225)(814.5525, 4971.0947)(815.5553, 870.75)
PC(16:1(9Z)/22:4(7Z,10Z,13Z,16Z))	235499	262551	271713	159741	147199	135395	157208	142600	147882	169564	161618	169610	1	213983	207600	203221	189917	202442	(813.5497, 10689.225)(814.5525, 4971.0947)(815.5553, 870.75)
PC(20:4(5Z,8Z,11Z,14Z)/18:1(9Z))	235499	262551	271713	159741	147199	135395	157208	142600	147882	169564	161618	169610	1	213983	207600	203221	189917	202442	(813.5497, 10689.225)(814.5525, 4971.0947)(815.5553, 870.75)
PC(18:0/20:5(5Z,8Z,11Z,14Z,17Z))	235499	262551	271713	159741	147199	135395	157208	142600	147882	169564	161618	169610	1	213983	207600	203221	189917	202442	(813.5497, 10689.225)(814.5525, 4971.0947)(815.5553, 870.75)
SM(d21:0/22:1(13Z))	1	1	1	1	1	1	1	1	1	131445	1	1	1	1	1	1	1	1	(813.6997, 365.67)(811.7291, 8641.19)
SM(d19:0/24:1(15Z))	1	1	1	1	1	1	1	1	1	131445	1	1	1	1	1	1	1	1	(813.6997, 365.67)(811.7291, 8641.19)
PC(20:2(11Z,14Z)/18:0)	1	1	1	1	1	1	139301	128213	1	583394	576112	600752	955303	1003635	1010434	498258	443263	409499	(815.6245, 4345.853)(818.86865, 2370.5325)(819.6206, 6571.475)(797.6374, 9269.583)(797.63873, 20897.242)(801.9666, 1193.6934)(802.6343, 1007.93994)
PC(20:0/18:2(9Z,12Z))	1	1	1	1	1	1	139301	128213	1	583394	576112	600752	955303	1003635	1010434	498258	443263	409499	(815.6245, 4345.853)(818.86865, 2370.5325)(819.6206, 6571.475)(797.6374, 9269.583)(797.63873, 20897.242)(801.9666, 1193.6934)(802.6343, 1007.93994)
PC(18:2(9Z,12Z)/20:0)	1	1	1	1	1	1	139301	128213	1	583394	576112	600752	955303	1003635	1010434	498258	443263	409499	(815.6245, 4345.853)(818.86865, 2370.5325)(819.6206, 6571.475)(797.6374, 9269.583)(797.63873, 20897.242)(801.9666, 1193.6934)(802.6343, 1007.93994)
PC(18:0/20:2(11Z,14Z))	1	1	1	1	1	1	139301	128213	1	583394	576112	600752	955303	1003635	1010434	498258	443263	409499	(815.6245, 4345.853)(818.86865, 2370.5325)(819.6206, 6571.475)(797.6374, 9269.583)(797.63873, 20897.242)(801.9666, 1193.6934)(802.6343, 1007.93994)
PC(18:1(9Z)/20:1(11Z))	1	1	1	1	1	1	139301	128213	1	583394	576112	600752	955303	1003635	1010434	498258	443263	409499	(815.6245, 4345.853)(818.86865, 2370.5325)(819.6206, 6571.475)(797.6374, 9269.583)(797.63873, 20897.242)(801.9666, 1193.6934)(802.6343, 1007.93994)
PC(20:1(11Z)/18:1(9Z))	1	1	1	1	1	1	139301	128213	1	583394	576112	600752	955303	1003635	1010434	498258	443263	409499	(815.6245, 4345.853)(818.86865, 2370.5325)(819.6206, 6571.475)(797.6374, 9269.583)(797.63873, 20897.242)(801.9666, 1193.6934)(802.6343, 1007.93994)
TG(15:0/16:1(9Z)/18:0)[iso6]	1	1	1	216703	99818	225920	1	1	1	1	1	1	1	1	1	1	1	1	(818.7209, 4383.6167)(819.72296, 1306.7467)
TG(14:1(9Z)/16:0/19:0)[iso6]	1	1	1	216703	99818	225920	1	1	1	1	1	1	1	1	1	1	1	1	(818.7209, 4383.6167)(819.72296, 1306.7467)
TG(14:0/16:1(9Z)/19:0)[iso6]	1	1	1	216703	99818	225920	1	1	1	1	1	1	1	1	1	1	1	1	(818.7209, 4383.6167)(819.72296, 1306.7467)
TG(14:1(9Z)/15:0/20:0)[iso6]	1	1	1	216703	99818	225920	1	1	1	1	1	1	1	1	1	1	1	1	(818.7209, 4383.6167)(819.72296, 1306.7467)
TG(12:0/16:1(9Z)/21:0)[iso6]	1	1	1	216703	99818	225920	1	1	1	1	1	1	1	1	1	1	1	1	(818.7209, 4383.6167)(819.72296, 1306.7467)
TG(14:0/17:0/18:1(9Z))[iso6]	1	1	1	216703	99818	225920	1	1	1	1	1	1	1	1	1	1	1	1	(818.7209, 4383.6167)(819.72296, 1306.7467)
TG(14:0/14:1(9Z)/21:0)[iso6]	1	1	1	216703	99818	225920	1	1	1	1	1	1	1	1	1	1	1	1	(818.7209, 4383.6167)(819.72296, 1306.7467)
TG(13:0/14:1(9Z)/22:0)[iso6]	1	1	1	216703	99818	225920	1	1	1	1	1	1	1	1	1	1	1	1	(818.7209, 4383.6167)(819.72296, 1306.7467)
TG(15:0/20:0/14:1(9Z))[iso6]	1	1	1	216703	99818	225920	1	1	1	1	1	1	1	1	1	1	1	1	(818.7209, 4383.6167)(819.72296, 1306.7467)
TG(12:0/17:0/20:1(11Z))[iso6]	1	1	1	216703	99818	225920	1	1	1	1	1	1	1	1	1	1	1	1	(818.7209, 4383.6167)(819.72296, 1306.7467)
TG(15:0/20:1(11Z)/14:0)[iso6]	1	1	1	216703	99818	225920	1	1	1	1	1	1	1	1	1	1	1	1	(818.7209, 4383.6167)(819.72296, 1306.7467)
TG(13:0/18:0/18:1(9Z))[iso6]	1	1	1	216703	99818	225920	1	1	1	1	1	1	1	1	1	1	1	1	(818.7209, 4383.6167)(819.72296, 1306.7467)
TG(14:0/15:0/20:1(11Z))[iso6]	1	1	1	216703	99818	225920	1	1	1	1	1	1	1	1	1	1	1	1	(818.7209, 4383.6167)(819.72296, 1306.7467)
TG(13:0/16:0/20:1(11Z))[iso6]	1	1	1	216703	99818	225920	1	1	1	1	1	1	1	1	1	1	1	1	(818.7209, 4383.6167)(819.72296, 1306.7467)
TG(15:0/16:0/18:1(9Z))[iso6]	1	1	1	216703	99818	225920	1	1	1	1	1	1	1	1	1	1	1	1	(818.7209, 4383.6167)(819.72296, 1306.7467)
TG(13:0/16:1(9Z)/20:0)[iso6]	1	1	1	216703	99818	225920	1	1	1	1	1	1	1	1	1	1	1	1	(818.7209, 4383.6167)(819.72296, 1306.7467)
TG(15:0/18:1(9Z)/16:0)[iso6]	1	1	1	216703	99818	225920	1	1	1	1	1	1	1	1	1	1	1	1	(818.7209, 4383.6167)(819.72296, 1306.7467)
TG(12:0/18:1(9Z)/19:0)[iso6]	1	1	1	216703	99818	225920	1	1	1	1	1	1	1	1	1	1	1	1	(818.7209, 4383.6167)(819.72296, 1306.7467)
TG(16:0/16:1(9Z)/17:0)[iso6]	1	1	1	216703	99818	225920	1	1	1	1	1	1	1	1	1	1	1	1	(818.7209, 4383.6167)(819.72296, 1306.7467)
TG(14:1(9Z)/17:0/18:0)[iso6]	1	1	1	216703	99818	225920	1	1	1	1	1	1	1	1	1	1	1	1	(818.7209, 4383.6167)(819.72296, 1306.7467)
TG(15:0/16:1(9Z)/18:1(9Z))[iso6]	1	1	1	80956	77918	1	1	1	1	1	1	1	1	1	1	1	1	1	(818.7217, 6527.77)(819.7237, 1800.78)
TG(14:1(9Z)/17:0/18:1(9Z))[iso6]	1	1	1	80956	77918	1	1	1	1	1	1	1	1	1	1	1	1	1	(818.7217, 6527.77)(819.7237, 1800.78)
TG(14:0/17:0/18:2(9Z,12Z))[iso6]	1	1	1	80956	77918	1	1	1	1	1	1	1	1	1	1	1	1	1	(818.7217, 6527.77)(819.7237, 1800.78)
TG(16:1(9Z)/16:1(9Z)/17:0)[iso3]	1	1	1	80956	77918	1	1	1	1	1	1	1	1	1	1	1	1	1	(818.7217, 6527.77)(819.7237, 1800.78)
TG(14:1(9Z)/14:1(9Z)/21:0)[iso3]	1	1	1	80956	77918	1	1	1	1	1	1	1	1	1	1	1	1	1	(818.7217, 6527.77)(819.7237, 1800.78)
TG(13:0/16:1(9Z)/20:1(11Z))[iso6]	1	1	1	80956	77918	1	1	1	1	1	1	1	1	1	1	1	1	1	(818.7217, 6527.77)(819.7237, 1800.78)
TG(14:0/15:0/20:2(11Z,14Z))[iso6]	1	1	1	80956	77918	1	1	1	1	1	1	1	1	1	1	1	1	1	(818.7217, 6527.77)(819.7237, 1800.78)
TG(15:0/16:0/18:2(9Z,12Z))[iso6]	1	1	1	80956	77918	1	1	1	1	1	1	1	1	1	1	1	1	1	(818.7217, 6527.77)(819.7237, 1800.78)
TG(13:0/18:1(9Z)/18:1(9Z))[iso3]	1	1	1	80956	77918	1	1	1	1	1	1	1	1	1	1	1	1	1	(818.7217, 6527.77)(819.7237, 1800.78)
TG(13:0/18:0/18:2(9Z,12Z))[iso6]	1	1	1	80956	77918	1	1	1	1	1	1	1	1	1	1	1	1	1	(818.7217, 6527.77)(819.7237, 1800.78)
TG(14:1(9Z)/16:1(9Z)/19:0)[iso6]	1	1	1	80956	77918	1	1	1	1	1	1	1	1	1	1	1	1	1	(818.7217, 6527.77)(819.7237, 1800.78)
TG(13:0/16:0/20:2(11Z,14Z))[iso6]	1	1	1	80956	77918	1	1	1	1	1	1	1	1	1	1	1	1	1	(818.7217, 6527.77)(819.7237, 1800.78)
TG(12:0/18:2(9Z,12Z)/19:0)[iso6]	1	1	1	80956	77918	1	1	1	1	1	1	1	1	1	1	1	1	1	(818.7217, 6527.77)(819.7237, 1800.78)
TG(14:1(9Z)/15:0/20:1(11Z))[iso6]	1	1	1	80956	77918	1	1	1	1	1	1	1	1	1	1	1	1	1	(818.7217, 6527.77)(819.7237, 1800.78)
TG(12:0/17:0/20:2(11Z,14Z))[iso6]	1	1	1	80956	77918	1	1	1	1	1	1	1	1	1	1	1	1	1	(818.7217, 6527.77)(819.7237, 1800.78)
PC(20:0/20:4(5Z,8Z,11Z,14Z))	1	1	106114	111327	1	146376	1	1	1	98007	90090	94090	136621	138231	146711	146101	1	1	(819.6206, 6887.615)(822.9484, 4706.2607)(824.62054, 4770.89)(825.6279, 374.38)(865.12067, 1961.545)(865.6333, 1631.24)
PC(22:1(13Z)/18:3(9Z,12Z,15Z))	1	1	106114	111327	1	146376	1	1	1	98007	90090	94090	136621	138231	146711	146101	1	1	(819.6206, 6887.615)(822.9484, 4706.2607)(824.62054, 4770.89)(825.6279, 374.38)(865.12067, 1961.545)(865.6333, 1631.24)
PC(18:4(6Z,9Z,12Z,15Z)/22:0)	1	1	106114	111327	1	146376	1	1	1	98007	90090	94090	136621	138231	146711	146101	1	1	(819.6206, 6887.615)(822.9484, 4706.2607)(824.62054, 4770.89)(825.6279, 374.38)(865.12067, 1961.545)(865.6333, 1631.24)
PC(20:1(11Z)/20:3(8Z,11Z,14Z))	1	1	106114	111327	1	146376	1	1	1	98007	90090	94090	136621	138231	146711	146101	1	1	(819.6206, 6887.615)(822.9484, 4706.2607)(824.62054, 4770.89)(825.6279, 374.38)(865.12067, 1961.545)(865.6333, 1631.24)
PC(18:3(9Z,12Z,15Z)/22:1(13Z))	1	1	106114	111327	1	146376	1	1	1	98007	90090	94090	136621	138231	146711	146101	1	1	(819.6206, 6887.615)(822.9484, 4706.2607)(824.62054, 4770.89)(825.6279, 374.38)(865.12067, 1961.545)(865.6333, 1631.24)
PC(22:4(7Z,10Z,13Z,16Z)/18:0)	1	1	106114	111327	1	146376	1	1	1	98007	90090	94090	136621	138231	146711	146101	1	1	(819.6206, 6887.615)(822.9484, 4706.2607)(824.62054, 4770.89)(825.6279, 374.38)(865.12067, 1961.545)(865.6333, 1631.24)
PC(20:2(11Z,14Z)/20:2(11Z,14Z))	1	1	106114	111327	1	146376	1	1	1	98007	90090	94090	136621	138231	146711	146101	1	1	(819.6206, 6887.615)(822.9484, 4706.2607)(824.62054, 4770.89)(825.6279, 374.38)(865.12067, 1961.545)(865.6333, 1631.24)
PC(20:3(8Z,11Z,14Z)/20:1(11Z))	1	1	106114	111327	1	146376	1	1	1	98007	90090	94090	136621	138231	146711	146101	1	1	(819.6206, 6887.615)(822.9484, 4706.2607)(824.62054, 4770.89)(825.6279, 374.38)(865.12067, 1961.545)(865.6333, 1631.24)
PC(18:3(6Z,9Z,12Z)/22:1(13Z))	1	1	106114	111327	1	146376	1	1	1	98007	90090	94090	136621	138231	146711	146101	1	1	(819.6206, 6887.615)(822.9484, 4706.2607)(824.62054, 4770.89)(825.6279, 374.38)(865.12067, 1961.545)(865.6333, 1631.24)
PC(20:4(5Z,8Z,11Z,14Z)/20:0)	1	1	106114	111327	1	146376	1	1	1	98007	90090	94090	136621	138231	146711	146101	1	1	(819.6206, 6887.615)(822.9484, 4706.2607)(824.62054, 4770.89)(825.6279, 374.38)(865.12067, 1961.545)(865.6333, 1631.24)
PC(18:0/22:4(7Z,10Z,13Z,16Z))	1	1	106114	111327	1	146376	1	1	1	98007	90090	94090	136621	138231	146711	146101	1	1	(819.6206, 6887.615)(822.9484, 4706.2607)(824.62054, 4770.89)(825.6279, 374.38)(865.12067, 1961.545)(865.6333, 1631.24)
PC(22:0/18:4(6Z,9Z,12Z,15Z))	1	1	106114	111327	1	146376	1	1	1	98007	90090	94090	136621	138231	146711	146101	1	1	(819.6206, 6887.615)(822.9484, 4706.2607)(824.62054, 4770.89)(825.6279, 374.38)(865.12067, 1961.545)(865.6333, 1631.24)
TG(14:0/18:0/18:0)	1	1	1	119505	1	102898	249197	252258	250202	650994	652597	663836	930431	903824	876108	731902	752045	754028	(820.7906, 5076.0728)(821.7932, 1480.6912)(835.7793, 17958.41)(836.78107, 1250.8434)(857.7603, 5081.3022)(841.4826, 4548.8193)(843.1304, 18397.834)(843.7779, 12625.921)
TG(16:0/16:0/18:0)[iso3]	1	1	1	119505	1	102898	249197	252258	250202	650994	652597	663836	930431	903824	876108	731902	752045	754028	(820.7906, 5076.0728)(821.7932, 1480.6912)(835.7793, 17958.41)(836.78107, 1250.8434)(857.7603, 5081.3022)(841.4826, 4548.8193)(843.1304, 18397.834)(843.7779, 12625.921)
TG(18:0/14:0/18:0)[iso3]	1	1	1	119505	1	102898	249197	252258	250202	650994	652597	663836	930431	903824	876108	731902	752045	754028	(820.7906, 5076.0728)(821.7932, 1480.6912)(835.7793, 17958.41)(836.78107, 1250.8434)(857.7603, 5081.3022)(841.4826, 4548.8193)(843.1304, 18397.834)(843.7779, 12625.921)
TG(14:0/16:0/20:0)	1	1	1	119505	1	102898	249197	252258	250202	650994	652597	663836	930431	903824	876108	731902	752045	754028	(820.7906, 5076.0728)(821.7932, 1480.6912)(835.7793, 17958.41)(836.78107, 1250.8434)(857.7603, 5081.3022)(841.4826, 4548.8193)(843.1304, 18397.834)(843.7779, 12625.921)
PC(O-18:1(9Z)/20:4(5Z,8Z,11Z,14Z))	1	1	1	1	1	1	1	1	1	78427	82698	1	134257	149585	143115	1	1	1	(821.5895, 5455.4)(822.59216, 1957.0549)(797.61566, 643.4666)(799.56226, 8282.427)
PC(O-16:0/22:5(7Z,10Z,13Z,16Z,19Z))	1	1	103335	1	1	1	1	1	1	78427	82698	1	134257	149585	143115	1	1	1	(821.58984, 5662.81)(822.5927, 1978.0732)(797.61566, 643.4666)(799.56226, 8282.427)
PC(O-18:0/20:5(5Z,8Z,11Z,14Z,17Z))	1	1	103335	1	1	1	1	1	1	78427	82698	1	134257	149585	143115	1	1	1	(821.58984, 5662.81)(822.5927, 1978.0732)(797.61566, 643.4666)(799.56226, 8282.427)
PC(o-18:0/22:6(4Z,7Z,10Z,13Z,16Z,19Z))	234050	259187	281175	187035	171549	169934	298559	162878	156665	230545	229653	246819	176160	233770	146711	216748	358669	364855	(823.1747, 26706.492)(824.622, 11918.333)(825.62537, 1857.2186)(805.6262, 2400.19)(806.6292, 9631.31)(822.61096, 1395.37)(804.1305, 921.22)(806.6304, 7689.48)
PC(22:1(13Z)/18:3(6Z,9Z,12Z))	1	1	106114	111327	1	1	1	1	1	1	1	1	1	1	1	146101	1	1	(823.6174, 12022.837)(824.62054, 4770.89)(825.6279, 374.38)(865.61163, 1508.61)(866.6193, 1274.29)
PC(O-18:0/22:5(7Z,10Z,13Z,16Z,19Z))	477385	503445	559510	465091	449590	431500	778479	402650	395174	468814	445550	492413	572915	516902	581848	529771	829107	872331	(823.61914, 28708.764)(824.6219, 11736.441)(825.62506, 1673.8345)(823.6167, 35785.25)(824.6195, 14418.65)(849.6306, 334.81)
PC(O-20:0/20:5(5Z,8Z,11Z,14Z,17Z))	477385	503445	559510	465091	449590	431500	778479	402650	395174	468814	445550	492413	572915	516902	581848	529771	829107	872331	(823.61914, 28708.764)(824.6219, 11736.441)(825.62506, 1673.8345)(823.6167, 35785.25)(824.6195, 14418.65)(849.6306, 334.81)
PC(18:3(6Z,9Z,12Z)/22:0)	477884	504025	560018	465091	449590	431500	472113	402650	395174	468814	445550	492413	572915	516902	581848	529771	829107	872331	(823.61914, 29050.84)(824.6219, 11907.272)(825.62506, 1673.8345)(823.6167, 35785.25)(824.6195, 14418.65)(849.6306, 334.81)
PC(18:2(9Z,12Z)/22:1(13Z))	477884	504025	560018	465091	449590	431500	472113	402650	395174	468814	445550	492413	572915	516902	581848	529771	829107	872331	(823.61914, 29050.84)(824.6219, 11907.272)(825.62506, 1673.8345)(823.6167, 35785.25)(824.6195, 14418.65)(849.6306, 334.81)
PC(18:3(9Z,12Z,15Z)/22:0)	477884	504025	560018	465091	449590	431500	472113	402650	395174	468814	445550	492413	572915	516902	581848	529771	829107	872331	(823.61914, 29050.84)(824.6219, 11907.272)(825.62506, 1673.8345)(823.6167, 35785.25)(824.6195, 14418.65)(849.6306, 334.81)
PC(20:0/20:3(8Z,11Z,14Z))	477884	504025	560018	465091	449590	431500	472113	402650	395174	468814	445550	492413	572915	516902	581848	529771	504763	872331	(823.61914, 29306.396)(824.6219, 12033.927)(825.62506, 1673.8345)(823.6167, 35785.25)(824.6195, 14418.65)(849.6306, 334.81)
PC(20:2(11Z,14Z)/20:1(11Z))	477884	504025	560018	465091	449590	431500	472113	402650	395174	468814	445550	492413	572915	516902	581848	529771	504763	872331	(823.61914, 29306.396)(824.6219, 12033.927)(825.62506, 1673.8345)(823.6167, 35785.25)(824.6195, 14418.65)(849.6306, 334.81)
PC(22:1(13Z)/18:2(9Z,12Z))	477884	504025	560018	465091	449590	431500	472113	402650	395174	468814	445550	492413	572915	516902	581848	529771	504763	872331	(823.61914, 29306.396)(824.6219, 12033.927)(825.62506, 1673.8345)(823.6167, 35785.25)(824.6195, 14418.65)(849.6306, 334.81)
PC(20:3(8Z,11Z,14Z)/20:0)	477884	504025	560018	465091	449590	431500	472113	402650	395174	468814	445550	492413	572915	516902	581848	529771	504763	872331	(823.61914, 29306.396)(824.6219, 12033.927)(825.62506, 1673.8345)(823.6167, 35785.25)(824.6195, 14418.65)(849.6306, 334.81)
PC(22:0/18:3(6Z,9Z,12Z))	477884	504025	560018	465091	449590	431500	472113	402650	395174	468814	445550	492413	572915	516902	581848	529771	504763	872331	(823.61914, 29306.396)(824.6219, 12033.927)(825.62506, 1673.8345)(823.6167, 35785.25)(824.6195, 14418.65)(849.6306, 334.81)
PC(20:0/20:3(11Z,14Z,17Z))	477884	504025	560018	465091	449590	431500	472113	402650	395174	468814	445550	492413	572915	516902	581848	529771	504763	872331	(823.61914, 29306.396)(824.6219, 12033.927)(825.62506, 1673.8345)(823.6167, 35785.25)(824.6195, 14418.65)(849.6306, 334.81)
PC(22:0/18:3(9Z,12Z,15Z))	477884	504025	560018	465091	449590	431500	472113	402650	395174	468814	445550	492413	572915	516902	581848	529771	504763	872331	(823.61914, 29306.396)(824.6219, 12033.927)(825.62506, 1673.8345)(823.6167, 35785.25)(824.6195, 14418.65)(849.6306, 334.81)
PC(20:1(11Z)/20:2(11Z,14Z))	477884	504025	560018	465091	449590	431500	472113	402650	395174	468814	445550	492413	572915	516902	581848	529771	504763	872331	(823.61914, 29306.396)(824.6219, 12033.927)(825.62506, 1673.8345)(823.6167, 35785.25)(824.6195, 14418.65)(849.6306, 334.81)
PC(20:1(11Z)/20:1(11Z))	719225	776128	840244	1	1	1	1	1	1	699277	679105	747261	1	1	1	1	1	1	(823.62177, 30373.545)(824.62445, 13064.636)(825.6265, 2028.6351)
PC(22:1(13Z)/18:1(9Z))	719225	776128	840244	1	1	1	1	1	1	699277	679105	747261	1	1	1	1	1	1	(823.62177, 30373.545)(824.62445, 13064.636)(825.6265, 2028.6351)
PC(22:0/18:2(9Z,12Z))	719225	776128	840244	1	1	1	1	1	1	699277	679105	747261	1	1	1	1	1	1	(823.62177, 30373.545)(824.62445, 13064.636)(825.6265, 2028.6351)
PC(16:1(9Z)/24:1(15Z))	719225	776128	840244	1	1	1	1	1	1	699277	679105	747261	1	1	1	1	1	1	(823.62177, 30373.545)(824.62445, 13064.636)(825.6265, 2028.6351)
PC(20:0/20:2(11Z,14Z))	719225	776128	840244	1	1	1	1	1	1	699277	679105	747261	1	1	1	1	1	1	(823.62177, 30373.545)(824.62445, 13064.636)(825.6265, 2028.6351)
PC(24:1(15Z)/16:1(9Z))	719225	776128	840244	1	1	1	1	1	1	699277	679105	747261	1	1	1	1	1	1	(823.62177, 30373.545)(824.62445, 13064.636)(825.6265, 2028.6351)
PC(18:1(9Z)/22:1(13Z))	719225	776128	840244	1	1	1	1	1	1	699277	679105	747261	1	1	1	1	1	1	(823.62177, 30373.545)(824.62445, 13064.636)(825.6265, 2028.6351)
PC(18:2(9Z,12Z)/22:0)	719225	776128	840244	1	1	1	1	1	1	699277	679105	747261	1	1	1	1	1	1	(823.62177, 30373.545)(824.62445, 13064.636)(825.6265, 2028.6351)
PC(20:2(11Z,14Z)/20:0)	719225	776128	840244	1	1	1	1	1	1	699277	679105	747261	1	1	1	1	1	1	(823.62177, 30373.545)(824.62445, 13064.636)(825.6265, 2028.6351)
TG(18:1(9Z)/15:0/o-18:0)	1	1	1	1	1	1	1	1	1	1	107481	1	169740	175122	173372	113416	119777	117276	(833.7722, 1162.9966)(835.7789, 28978.055)(836.77997, 1592.9067)(820.7924, 4839.56)(835.782, 23394.27)(836.7834, 326.46)(820.78937, 7486.482)(821.792, 2295.5466)(855.75525, 6755.1416)(840.76605, 1517.9014)(842.77246, 31686.143)(843.77704, 15285.024)
TG(15:0/o-18:0/18:1(9Z))	1	1	1	1	1	1	1	1	1	1	107481	1	169740	175122	173372	113416	119777	117276	(833.7722, 1162.9966)(835.7789, 28978.055)(836.77997, 1592.9067)(820.7924, 4839.56)(835.782, 23394.27)(836.7834, 326.46)(820.78937, 7486.482)(821.792, 2295.5466)(855.75525, 6755.1416)(840.76605, 1517.9014)(842.77246, 31686.143)(843.77704, 15285.024)
TG(15:0/18:1(9Z)/o-18:0)	1	1	1	1	1	1	1	1	1	1	107481	1	169740	175122	173372	113416	119777	117276	(833.7722, 1162.9966)(835.7789, 28978.055)(836.77997, 1592.9067)(820.7924, 4839.56)(835.782, 23394.27)(836.7834, 326.46)(820.78937, 7486.482)(821.792, 2295.5466)(855.75525, 6755.1416)(840.76605, 1517.9014)(842.77246, 31686.143)(843.77704, 15285.024)
TG(16:0/16:0/18:1(11E))	1	1	1	1	1	1	1	1	1	1	107481	1	169740	175122	173372	113416	119777	117276	(833.7722, 1162.9966)(835.7789, 28978.055)(836.77997, 1592.9067)(835.782, 23394.27)(836.7834, 326.46)(821.12305, 6123.903)(821.79114, 2829.44)(855.75525, 6755.1416)(840.76526, 1631.11)(842.77124, 34154.605)
TG(18:0/14:0/18:1(11Z))[iso6]	1	1	1	1	1	1	1	1	1	1	107481	1	169740	175122	173372	113416	119777	117276	(833.7722, 1162.9966)(835.7789, 28978.055)(836.77997, 1592.9067)(835.782, 23394.27)(836.7834, 326.46)(821.12305, 6123.903)(821.79114, 2829.44)(855.75525, 6755.1416)(840.76526, 1631.11)(842.77124, 34154.605)
TG(12:0/18:1(9Z)/20:0)[iso6]	1	1	1	145155	125327	132450	1	1	1	1	107481	1	169740	175122	173372	113416	119777	117276	(833.7722, 1162.9966)(835.7789, 28978.055)(836.77997, 1592.9067)(835.782, 23394.27)(836.7834, 326.46)(821.12305, 6123.903)(821.79114, 2829.44)(857.1621, 5550.115)(861.44464, 4766.9136)(861.7771, 5573.86)(840.76526, 1631.11)(842.77124, 34154.605)
TG(16:0/16:0/18:1(11Z))[iso3]	1	1	1	145155	125327	132450	1	1	1	1	107481	1	169740	175122	173372	113416	119777	117276	(833.7722, 1162.9966)(835.7789, 28978.055)(836.77997, 1592.9067)(835.782, 23394.27)(836.7834, 326.46)(821.12305, 6123.903)(821.79114, 2829.44)(857.1621, 5550.115)(861.44464, 4766.9136)(861.7771, 5573.86)(840.76526, 1631.11)(842.77124, 34154.605)
TG(13:0/18:1(9Z)/19:0)[iso6]	1	1	1	145155	125327	132450	1	1	1	1	107481	1	169740	175122	173372	113416	119777	117276	(833.7722, 1162.9966)(835.7789, 28978.055)(836.77997, 1592.9067)(835.782, 23394.27)(836.7834, 326.46)(821.12305, 6123.903)(821.79114, 2829.44)(857.1621, 5550.115)(861.44464, 4766.9136)(861.7771, 5573.86)(840.76526, 1631.11)(842.77124, 34154.605)
TG(16:0/16:0/18:1(9Z))[iso3]	1	1	1	145155	125327	132450	1	1	1	1	107481	1	169740	175122	173372	113416	119777	117276	(833.7722, 1162.9966)(835.7789, 28978.055)(836.77997, 1592.9067)(835.782, 23394.27)(836.7834, 326.46)(821.12305, 6123.903)(821.79114, 2829.44)(857.1621, 5550.115)(861.44464, 4766.9136)(861.7771, 5573.86)(840.76526, 1631.11)(842.77124, 34154.605)
TG(14:1(9Z)/18:0/18:0)[iso3]	1	1	1	145155	125327	132450	1	1	1	1	107481	1	169740	175122	173372	113416	119777	117276	(833.7722, 1162.9966)(835.7789, 28978.055)(836.77997, 1592.9067)(835.782, 23394.27)(836.7834, 326.46)(821.12305, 6123.903)(821.79114, 2829.44)(857.1621, 5550.115)(861.44464, 4766.9136)(861.7771, 5573.86)(840.76526, 1631.11)(842.77124, 34154.605)
TG(12:0/16:1(9Z)/22:0)[iso6]	1	1	1	145155	125327	132450	1	1	1	1	107481	1	169740	175122	173372	113416	119777	117276	(833.7722, 1162.9966)(835.7789, 28978.055)(836.77997, 1592.9067)(835.782, 23394.27)(836.7834, 326.46)(821.12305, 6123.903)(821.79114, 2829.44)(857.1621, 5550.115)(861.44464, 4766.9136)(861.7771, 5573.86)(840.76526, 1631.11)(842.77124, 34154.605)
TG(13:0/17:0/20:1(11Z))[iso6]	1	1	1	145155	125327	132450	1	1	1	1	107481	1	169740	175122	173372	113416	119777	117276	(833.7722, 1162.9966)(835.7789, 28978.055)(836.77997, 1592.9067)(835.782, 23394.27)(836.7834, 326.46)(821.12305, 6123.903)(821.79114, 2829.44)(857.1621, 5550.115)(861.44464, 4766.9136)(861.7771, 5573.86)(840.76526, 1631.11)(842.77124, 34154.605)
TG(14:1(9Z)/16:0/20:0)[iso6]	1	1	1	145155	125327	132450	1	1	1	1	107481	1	169740	175122	173372	113416	119777	117276	(833.7722, 1162.9966)(835.7789, 28978.055)(836.77997, 1592.9067)(835.782, 23394.27)(836.7834, 326.46)(821.12305, 6123.903)(821.79114, 2829.44)(857.1621, 5550.115)(861.44464, 4766.9136)(861.7771, 5573.86)(840.76526, 1631.11)(842.77124, 34154.605)
TG(15:0/15:0/20:1(11Z))[iso3]	1	1	1	145155	125327	132450	1	1	1	1	107481	1	169740	175122	173372	113416	119777	117276	(833.7722, 1162.9966)(835.7789, 28978.055)(836.77997, 1592.9067)(835.782, 23394.27)(836.7834, 326.46)(821.12305, 6123.903)(821.79114, 2829.44)(857.1621, 5550.115)(861.44464, 4766.9136)(861.7771, 5573.86)(840.76526, 1631.11)(842.77124, 34154.605)
TG(14:1(9Z)/17:0/19:0)[iso6]	1	1	1	145155	125327	132450	1	1	1	1	107481	1	169740	175122	173372	113416	119777	117276	(833.7722, 1162.9966)(835.7789, 28978.055)(836.77997, 1592.9067)(835.782, 23394.27)(836.7834, 326.46)(821.12305, 6123.903)(821.79114, 2829.44)(857.1621, 5550.115)(861.44464, 4766.9136)(861.7771, 5573.86)(840.76526, 1631.11)(842.77124, 34154.605)
TG(14:0/16:0/20:1(11Z))[iso6]	1	1	1	145155	125327	132450	1	1	1	1	107481	1	169740	175122	173372	113416	119777	117276	(833.7722, 1162.9966)(835.7789, 28978.055)(836.77997, 1592.9067)(835.782, 23394.27)(836.7834, 326.46)(821.12305, 6123.903)(821.79114, 2829.44)(857.1621, 5550.115)(861.44464, 4766.9136)(861.7771, 5573.86)(840.76526, 1631.11)(842.77124, 34154.605)
TG(16:0/16:0/18:1(9Z))	1	1	1	145155	125327	132450	1	1	1	1	107481	1	169740	175122	173372	113416	119777	117276	(833.7722, 1162.9966)(835.7789, 28978.055)(836.77997, 1592.9067)(835.782, 23394.27)(836.7834, 326.46)(821.12305, 6123.903)(821.79114, 2829.44)(857.1621, 5550.115)(861.44464, 4766.9136)(861.7771, 5573.86)(840.76526, 1631.11)(842.77124, 34154.605)
TG(15:0/17:0/18:1(9Z))[iso6]	1	1	1	145155	125327	132450	1	1	1	1	107481	1	169740	175122	173372	113416	119777	117276	(833.7722, 1162.9966)(835.7789, 28978.055)(836.77997, 1592.9067)(835.782, 23394.27)(836.7834, 326.46)(821.12305, 6123.903)(821.79114, 2829.44)(857.1621, 5550.115)(861.44464, 4766.9136)(861.7771, 5573.86)(840.76526, 1631.11)(842.77124, 34154.605)
TG(14:1(9Z)/15:0/21:0)[iso6]	1	1	1	145155	125327	132450	1	1	1	1	107481	1	169740	175122	173372	113416	119777	117276	(833.7722, 1162.9966)(835.7789, 28978.055)(836.77997, 1592.9067)(835.782, 23394.27)(836.7834, 326.46)(821.12305, 6123.903)(821.79114, 2829.44)(857.1621, 5550.115)(861.44464, 4766.9136)(861.7771, 5573.86)(840.76526, 1631.11)(842.77124, 34154.605)
TG(14:0/14:1(9Z)/22:0)[iso6]	1	1	1	145155	125327	132450	1	1	1	1	107481	1	169740	175122	173372	113416	119777	117276	(833.7722, 1162.9966)(835.7789, 28978.055)(836.77997, 1592.9067)(835.782, 23394.27)(836.7834, 326.46)(821.12305, 6123.903)(821.79114, 2829.44)(857.1621, 5550.115)(861.44464, 4766.9136)(861.7771, 5573.86)(840.76526, 1631.11)(842.77124, 34154.605)
TG(16:1(9Z)/17:0/17:0)[iso3]	1	1	1	145155	125327	132450	1	1	1	1	107481	1	169740	175122	173372	113416	119777	117276	(833.7722, 1162.9966)(835.7789, 28978.055)(836.77997, 1592.9067)(835.782, 23394.27)(836.7834, 326.46)(821.12305, 6123.903)(821.79114, 2829.44)(857.1621, 5550.115)(861.44464, 4766.9136)(861.7771, 5573.86)(840.76526, 1631.11)(842.77124, 34154.605)
TG(13:0/16:1(9Z)/21:0)[iso6]	1	1	1	145155	125327	132450	1	1	1	1	107481	1	169740	175122	173372	113416	119777	117276	(833.7722, 1162.9966)(835.7789, 28978.055)(836.77997, 1592.9067)(835.782, 23394.27)(836.7834, 326.46)(821.12305, 6123.903)(821.79114, 2829.44)(857.1621, 5550.115)(861.44464, 4766.9136)(861.7771, 5573.86)(840.76526, 1631.11)(842.77124, 34154.605)
TG(16:0/16:1(9Z)/18:0)[iso6]	1	1	1	145155	125327	132450	1	1	1	1	107481	1	169740	175122	173372	113416	119777	117276	(833.7722, 1162.9966)(835.7789, 28978.055)(836.77997, 1592.9067)(835.782, 23394.27)(836.7834, 326.46)(821.12305, 6123.903)(821.79114, 2829.44)(857.1621, 5550.115)(861.44464, 4766.9136)(861.7771, 5573.86)(840.76526, 1631.11)(842.77124, 34154.605)
TG(14:0/16:1(9Z)/20:0)[iso6]	1	1	1	145155	125327	132450	1	1	1	1	107481	1	169740	175122	173372	113416	119777	117276	(833.7722, 1162.9966)(835.7789, 28978.055)(836.77997, 1592.9067)(835.782, 23394.27)(836.7834, 326.46)(821.12305, 6123.903)(821.79114, 2829.44)(857.1621, 5550.115)(861.44464, 4766.9136)(861.7771, 5573.86)(840.76526, 1631.11)(842.77124, 34154.605)
TG(12:0/18:0/20:1(11Z))[iso6]	1	1	1	145155	125327	132450	1	1	1	1	107481	1	169740	175122	173372	113416	119777	117276	(833.7722, 1162.9966)(835.7789, 28978.055)(836.77997, 1592.9067)(835.782, 23394.27)(836.7834, 326.46)(821.12305, 6123.903)(821.79114, 2829.44)(857.1621, 5550.115)(861.44464, 4766.9136)(861.7771, 5573.86)(840.76526, 1631.11)(842.77124, 34154.605)
TG(14:0/18:0/18:1(9Z))[iso6]	1	1	1	145155	125327	132450	1	1	1	1	107481	1	169740	175122	173372	113416	119777	117276	(833.7722, 1162.9966)(835.7789, 28978.055)(836.77997, 1592.9067)(835.782, 23394.27)(836.7834, 326.46)(821.12305, 6123.903)(821.79114, 2829.44)(857.1621, 5550.115)(861.44464, 4766.9136)(861.7771, 5573.86)(840.76526, 1631.11)(842.77124, 34154.605)
TG(15:0/16:1(9Z)/19:0)[iso6]	1	1	1	145155	125327	132450	1	1	1	1	107481	1	169740	175122	173372	113416	119777	117276	(833.7722, 1162.9966)(835.7789, 28978.055)(836.77997, 1592.9067)(835.782, 23394.27)(836.7834, 326.46)(821.12305, 6123.903)(821.79114, 2829.44)(857.1621, 5550.115)(861.44464, 4766.9136)(861.7771, 5573.86)(840.76526, 1631.11)(842.77124, 34154.605)
TG(18:0/14:0/18:1(9Z))[iso6]	1	1	1	145155	125327	132450	1	1	1	1	107481	1	169740	175122	173372	113416	119777	117276	(833.7722, 1162.9966)(835.7789, 28978.055)(836.77997, 1592.9067)(835.782, 23394.27)(836.7834, 326.46)(821.12305, 6123.903)(821.79114, 2829.44)(857.1621, 5550.115)(861.44464, 4766.9136)(861.7771, 5573.86)(840.76526, 1631.11)(842.77124, 34154.605)
TG(14:0/18:3(9Z,12Z,15Z)/19:0)[iso6]	1	1	1	1	1	1	1	1	1	843732	821239	837346	1120361	1030967	967309	914666	932531	902126	(848.76294, 3418.638)(850.769, 15492.056)
TG(15:0/18:1(9Z)/18:2(9Z,12Z))[iso6]	1	1	1	1	1	1	1	1	1	843732	821239	837346	1120361	1030967	967309	914666	932531	902126	(848.76294, 3418.638)(850.769, 15492.056)
TG(15:0/18:0/18:3(9Z,12Z,15Z))[iso6]	1	1	1	1	1	1	1	1	1	843732	821239	837346	1120361	1030967	967309	914666	932531	902126	(848.76294, 3418.638)(850.769, 15492.056)
TG(12:0/18:3(6Z,9Z,12Z)/21:0)[iso6]	1	1	1	1	1	1	1	1	1	843732	821239	837346	1120361	1030967	967309	914666	932531	902126	(848.76294, 3418.638)(850.769, 15492.056)
TG(14:1(9Z)/17:0/20:2(11Z,14Z))[iso6]	1	1	1	1	1	1	1	1	1	843732	821239	837346	1120361	1030967	967309	914666	932531	902126	(848.76294, 3418.638)(850.769, 15492.056)
TG(13:0/18:1(9Z)/20:2(11Z,14Z))[iso6]	1	1	1	1	1	1	1	1	1	843732	821239	837346	1120361	1030967	967309	914666	932531	902126	(848.76294, 3418.638)(850.769, 15492.056)
TG(12:0/19:0/20:3(8Z,11Z,14Z))[iso6]	1	1	1	1	1	1	1	1	1	843732	821239	837346	1120361	1030967	967309	914666	932531	902126	(848.76294, 3418.638)(850.769, 15492.056)
TG(13:0/18:3(9Z,12Z,15Z)/20:0)[iso6]	1	1	1	1	1	1	1	1	1	843732	821239	837346	1120361	1030967	967309	914666	932531	902126	(848.76294, 3418.638)(850.769, 15492.056)
TG(14:1(9Z)/18:2(9Z,12Z)/19:0)[iso6]	1	1	1	1	1	1	1	1	1	843732	821239	837346	1120361	1030967	967309	914666	932531	902126	(848.76294, 3418.638)(850.769, 15492.056)
TG(16:0/17:0/18:3(9Z,12Z,15Z))[iso6]	1	1	1	1	1	1	1	1	1	843732	821239	837346	1120361	1030967	967309	914666	932531	902126	(848.76294, 3418.638)(850.769, 15492.056)
TG(13:0/18:2(9Z,12Z)/20:1(11Z))[iso6]	1	1	1	1	1	1	1	1	1	843732	821239	837346	1120361	1030967	967309	914666	932531	902126	(848.76294, 3418.638)(850.769, 15492.056)
TG(16:1(9Z)/17:0/18:2(9Z,12Z))[iso6]	1	1	1	1	1	1	1	1	1	843732	821239	837346	1120361	1030967	967309	914666	932531	902126	(848.76294, 3418.638)(850.769, 15492.056)
TG(13:0/18:0/20:3(8Z,11Z,14Z))[iso6]	1	1	1	1	1	1	1	1	1	843732	821239	837346	1120361	1030967	967309	914666	932531	902126	(848.76294, 3418.638)(850.769, 15492.056)
TG(15:0/16:1(9Z)/20:2(11Z,14Z))[iso6]	1	1	1	1	1	1	1	1	1	843732	821239	837346	1120361	1030967	967309	914666	932531	902126	(848.76294, 3418.638)(850.769, 15492.056)
TG(14:0/17:0/20:3(8Z,11Z,14Z))[iso6]	1	1	1	1	1	1	1	1	1	843732	821239	837346	1120361	1030967	967309	914666	932531	902126	(848.76294, 3418.638)(850.769, 15492.056)
TG(15:0/16:0/20:3(8Z,11Z,14Z))[iso6]	1	1	1	1	1	1	1	1	1	843732	821239	837346	1120361	1030967	967309	914666	932531	902126	(848.76294, 3418.638)(850.769, 15492.056)
TG(12:0/18:3(9Z,12Z,15Z)/21:0)[iso6]	1	1	1	1	1	1	1	1	1	843732	821239	837346	1120361	1030967	967309	914666	932531	902126	(848.76294, 3418.638)(850.769, 15492.056)
TG(14:0/18:3(6Z,9Z,12Z)/19:0)[iso6]	1	1	1	1	1	1	1	1	1	843732	821239	837346	1120361	1030967	967309	914666	932531	902126	(848.76294, 3418.638)(850.769, 15492.056)
TG(16:0/17:0/18:3(6Z,9Z,12Z))[iso6]	1	1	1	1	1	1	1	1	1	843732	821239	837346	1120361	1030967	967309	914666	932531	902126	(848.76294, 3418.638)(850.769, 15492.056)
TG(15:0/18:0/18:3(6Z,9Z,12Z))[iso6]	1	1	1	1	1	1	1	1	1	843732	821239	837346	1120361	1030967	967309	914666	932531	902126	(848.76294, 3418.638)(850.769, 15492.056)
TG(13:0/18:3(6Z,9Z,12Z)/20:0)[iso6]	1	1	1	1	1	1	1	1	1	843732	821239	837346	1120361	1030967	967309	914666	932531	902126	(848.76294, 3418.638)(850.769, 15492.056)
TG(15:0/16:0/20:1(11Z))[iso6]	1	1	1	1	1	1	1	1	1	171947	192946	175642	274615	268050	262023	198165	221222	221879	(848.7653, 4245.5034)(850.771, 18024.854)(848.7617, 5063.4854)(850.7681, 19272.533)(834.44214, 8894.327)(835.7789, 29017.422)(855.756, 6754.699)(857.7606, 8712.346)
TG(15:0/20:0/16:1(9Z))	1	1	1	1	1	1	1	1	1	171947	192946	175642	274615	268050	262023	198165	221222	221879	(848.7653, 4245.5034)(850.771, 18024.854)(848.7617, 5063.4854)(850.7681, 19272.533)(834.44214, 8894.327)(835.7789, 29017.422)(855.756, 6754.699)(857.7606, 8712.346)
TG(16:0/16:1(9Z)/19:0)[iso6]	1	1	1	1	1	1	1	1	1	171947	192946	175642	274615	268050	262023	198165	221222	221879	(848.7653, 4245.5034)(850.771, 18024.854)(848.7617, 5063.4854)(850.7681, 19272.533)(834.44214, 8894.327)(835.7789, 29017.422)(855.756, 6754.699)(857.7606, 8712.346)
TG(14:0/22:1(13Z)/15:0)	1	1	1	1	1	1	1	1	1	171947	192946	175642	274615	268050	262023	198165	221222	221879	(848.7653, 4245.5034)(850.771, 18024.854)(848.7617, 5063.4854)(850.7681, 19272.533)(834.44214, 8894.327)(835.7789, 29017.422)(855.756, 6754.699)(857.7606, 8712.346)
TG(15:0/16:1(9Z)/20:0)[iso6]	1	1	1	1	1	1	1	1	1	171947	192946	175642	274615	268050	262023	198165	221222	221879	(848.7653, 4245.5034)(850.771, 18024.854)(848.7617, 5063.4854)(850.7681, 19272.533)(834.44214, 8894.327)(835.7789, 29017.422)(855.756, 6754.699)(857.7606, 8712.346)
TG(14:1(9Z)/16:0/21:0)[iso6]	1	1	1	1	1	1	1	1	1	171947	192946	175642	274615	268050	262023	198165	221222	221879	(848.7653, 4245.5034)(850.771, 18024.854)(848.7617, 5063.4854)(850.7681, 19272.533)(834.44214, 8894.327)(835.7789, 29017.422)(855.756, 6754.699)(857.7606, 8712.346)
TG(15:0/22:0/14:1(9Z))	1	1	1	1	1	1	1	1	1	171947	192946	175642	274615	268050	262023	198165	221222	221879	(848.7653, 4245.5034)(850.771, 18024.854)(848.7617, 5063.4854)(850.7681, 19272.533)(834.44214, 8894.327)(835.7789, 29017.422)(855.756, 6754.699)(857.7606, 8712.346)
TG(20:0/15:0/16:1(9Z))	1	1	1	1	1	1	1	1	1	171947	192946	175642	274615	268050	262023	198165	221222	221879	(848.7653, 4245.5034)(850.771, 18024.854)(848.7617, 5063.4854)(850.7681, 19272.533)(834.44214, 8894.327)(835.7789, 29017.422)(855.756, 6754.699)(857.7606, 8712.346)
TG(14:0/16:1(9Z)/21:0)[iso6]	1	1	1	1	1	1	1	1	1	171947	192946	175642	274615	268050	262023	198165	221222	221879	(848.7653, 4245.5034)(850.771, 18024.854)(848.7617, 5063.4854)(850.7681, 19272.533)(834.44214, 8894.327)(835.7789, 29017.422)(855.756, 6754.699)(857.7606, 8712.346)
TG(14:0/18:1(9Z)/19:0)[iso6]	1	1	1	1	1	1	1	1	1	171947	192946	175642	274615	268050	262023	198165	221222	221879	(848.7653, 4245.5034)(850.771, 18024.854)(848.7617, 5063.4854)(850.7681, 19272.533)(834.44214, 8894.327)(835.7789, 29017.422)(855.756, 6754.699)(857.7606, 8712.346)
TG(15:0/18:0/18:1(9Z))[iso6]	1	1	1	1	1	1	1	1	1	171947	192946	175642	274615	268050	262023	198165	221222	221879	(848.7653, 4245.5034)(850.771, 18024.854)(848.7617, 5063.4854)(850.7681, 19272.533)(834.44214, 8894.327)(835.7789, 29017.422)(855.756, 6754.699)(857.7606, 8712.346)
TG(14:1(9Z)/17:0/20:0)[iso6]	1	1	1	1	1	1	1	1	1	171947	192946	175642	274615	268050	262023	198165	221222	221879	(848.7653, 4245.5034)(850.771, 18024.854)(848.7617, 5063.4854)(850.7681, 19272.533)(834.44214, 8894.327)(835.7789, 29017.422)(855.756, 6754.699)(857.7606, 8712.346)
TG(14:1(9Z)/18:0/19:0)[iso6]	1	1	1	1	1	1	1	1	1	171947	192946	175642	274615	268050	262023	198165	221222	221879	(848.7653, 4245.5034)(850.771, 18024.854)(848.7617, 5063.4854)(850.7681, 19272.533)(834.44214, 8894.327)(835.7789, 29017.422)(855.756, 6754.699)(857.7606, 8712.346)
TG(14:1(9Z)/15:0/22:0)[iso6]	1	1	1	1	1	1	1	1	1	171947	192946	175642	274615	268050	262023	198165	221222	221879	(848.7653, 4245.5034)(850.771, 18024.854)(848.7617, 5063.4854)(850.7681, 19272.533)(834.44214, 8894.327)(835.7789, 29017.422)(855.756, 6754.699)(857.7606, 8712.346)
TG(15:0/16:0/20:1(11Z))	1	1	1	1	1	1	1	1	1	171947	192946	175642	274615	268050	262023	198165	221222	221879	(848.7653, 4245.5034)(850.771, 18024.854)(848.7617, 5063.4854)(850.7681, 19272.533)(834.44214, 8894.327)(835.7789, 29017.422)(855.756, 6754.699)(857.7606, 8712.346)
TG(18:0/15:0/18:1(9Z))	1	1	1	1	1	1	1	1	1	171947	192946	175642	274615	268050	262023	198165	221222	221879	(848.7653, 4245.5034)(850.771, 18024.854)(848.7617, 5063.4854)(850.7681, 19272.533)(834.44214, 8894.327)(835.7789, 29017.422)(855.756, 6754.699)(857.7606, 8712.346)
TG(14:0/15:0/22:1(13Z))	1	1	1	1	1	1	1	1	1	171947	192946	175642	274615	268050	262023	198165	221222	221879	(848.7653, 4245.5034)(850.771, 18024.854)(848.7617, 5063.4854)(850.7681, 19272.533)(834.44214, 8894.327)(835.7789, 29017.422)(855.756, 6754.699)(857.7606, 8712.346)
TG(13:0/18:1(9Z)/20:0)[iso6]	1	1	1	1	1	1	1	1	1	171947	192946	175642	274615	268050	262023	198165	221222	221879	(848.7653, 4245.5034)(850.771, 18024.854)(848.7617, 5063.4854)(850.7681, 19272.533)(834.44214, 8894.327)(835.7789, 29017.422)(855.756, 6754.699)(857.7606, 8712.346)
TG(15:0/18:1(9Z)/18:0)	1	1	1	1	1	1	1	1	1	171947	192946	175642	274615	268050	262023	198165	221222	221879	(848.7653, 4245.5034)(850.771, 18024.854)(848.7617, 5063.4854)(850.7681, 19272.533)(834.44214, 8894.327)(835.7789, 29017.422)(855.756, 6754.699)(857.7606, 8712.346)
TG(14:0/17:0/20:1(11Z))[iso6]	1	1	1	1	1	1	1	1	1	171947	192946	175642	274615	268050	262023	198165	221222	221879	(848.7653, 4245.5034)(850.771, 18024.854)(848.7617, 5063.4854)(850.7681, 19272.533)(834.44214, 8894.327)(835.7789, 29017.422)(855.756, 6754.699)(857.7606, 8712.346)
TG(15:0/18:0/18:1(9Z))	1	1	1	1	1	1	1	1	1	171947	192946	175642	274615	268050	262023	198165	221222	221879	(848.7653, 4245.5034)(850.771, 18024.854)(848.7617, 5063.4854)(850.7681, 19272.533)(834.44214, 8894.327)(835.7789, 29017.422)(855.756, 6754.699)(857.7606, 8712.346)
TG(16:1(9Z)/17:0/18:0)[iso6]	1	1	1	1	1	1	1	1	1	171947	192946	175642	274615	268050	262023	198165	221222	221879	(848.7653, 4245.5034)(850.771, 18024.854)(848.7617, 5063.4854)(850.7681, 19272.533)(834.44214, 8894.327)(835.7789, 29017.422)(855.756, 6754.699)(857.7606, 8712.346)
TG(12:0/18:1(9Z)/21:0)[iso6]	1	1	1	1	1	1	1	1	1	171947	192946	175642	274615	268050	262023	198165	221222	221879	(848.7653, 4245.5034)(850.771, 18024.854)(848.7617, 5063.4854)(850.7681, 19272.533)(834.44214, 8894.327)(835.7789, 29017.422)(855.756, 6754.699)(857.7606, 8712.346)
TG(12:0/19:0/20:1(11Z))[iso6]	1	1	1	1	1	1	1	1	1	171947	192946	175642	274615	268050	262023	198165	221222	221879	(848.7653, 4245.5034)(850.771, 18024.854)(848.7617, 5063.4854)(850.7681, 19272.533)(834.44214, 8894.327)(835.7789, 29017.422)(855.756, 6754.699)(857.7606, 8712.346)
TG(15:0/14:1(9Z)/22:0)	1	1	1	1	1	1	1	1	1	171947	192946	175642	274615	268050	262023	198165	221222	221879	(848.7653, 4245.5034)(850.771, 18024.854)(848.7617, 5063.4854)(850.7681, 19272.533)(834.44214, 8894.327)(835.7789, 29017.422)(855.756, 6754.699)(857.7606, 8712.346)
TG(16:0/15:0/20:1(11Z))	1	1	1	1	1	1	1	1	1	171947	192946	175642	274615	268050	262023	198165	221222	221879	(848.7653, 4245.5034)(850.771, 18024.854)(848.7617, 5063.4854)(850.7681, 19272.533)(834.44214, 8894.327)(835.7789, 29017.422)(855.756, 6754.699)(857.7606, 8712.346)
TG(15:0/14:0/22:1(13Z))	1	1	1	1	1	1	1	1	1	171947	192946	175642	274615	268050	262023	198165	221222	221879	(848.7653, 4245.5034)(850.771, 18024.854)(848.7617, 5063.4854)(850.7681, 19272.533)(834.44214, 8894.327)(835.7789, 29017.422)(855.756, 6754.699)(857.7606, 8712.346)
TG(13:0/18:0/20:1(11Z))[iso6]	1	1	1	1	1	1	1	1	1	171947	192946	175642	274615	268050	262023	198165	221222	221879	(848.7653, 4245.5034)(850.771, 18024.854)(848.7617, 5063.4854)(850.7681, 19272.533)(834.44214, 8894.327)(835.7789, 29017.422)(855.756, 6754.699)(857.7606, 8712.346)
TG(15:0/20:1(11Z)/16:0)	1	1	1	1	1	1	1	1	1	171947	192946	175642	274615	268050	262023	198165	221222	221879	(848.7653, 4245.5034)(850.771, 18024.854)(848.7617, 5063.4854)(850.7681, 19272.533)(834.44214, 8894.327)(835.7789, 29017.422)(855.756, 6754.699)(857.7606, 8712.346)
TG(13:0/16:1(9Z)/22:0)[iso6]	1	1	1	1	1	1	1	1	1	171947	192946	175642	274615	268050	262023	198165	221222	221879	(848.7653, 4245.5034)(850.771, 18024.854)(848.7617, 5063.4854)(850.7681, 19272.533)(834.44214, 8894.327)(835.7789, 29017.422)(855.756, 6754.699)(857.7606, 8712.346)
TG(16:0/17:0/18:1(9Z))[iso6]	1	1	1	1	1	1	1	1	1	171947	192946	175642	274615	268050	262023	198165	221222	221879	(848.7653, 4245.5034)(850.771, 18024.854)(848.7617, 5063.4854)(850.7681, 19272.533)(834.44214, 8894.327)(835.7789, 29017.422)(855.756, 6754.699)(857.7606, 8712.346)
TG(15:0/16:1(9Z)/20:0)	1	1	1	1	1	1	1	1	1	171947	192946	175642	274615	268050	262023	198165	221222	221879	(848.7653, 4245.5034)(850.771, 18024.854)(848.7617, 5063.4854)(850.7681, 19272.533)(834.44214, 8894.327)(835.7789, 29017.422)(855.756, 6754.699)(857.7606, 8712.346)
TG(22:0/15:0/14:1(9Z))	1	1	1	1	1	1	1	1	1	171947	192946	175642	274615	268050	262023	198165	221222	221879	(848.7653, 4245.5034)(850.771, 18024.854)(848.7617, 5063.4854)(850.7681, 19272.533)(834.44214, 8894.327)(835.7789, 29017.422)(855.756, 6754.699)(857.7606, 8712.346)
TG(13:0/18:0/20:2(11Z,14Z))[iso6]	1	1	1	1	1	1	167414	145163	147429	466274	471578	477238	599189	580109	547870	482105	496840	499426	(850.7674, 7756.0566)(849.2641, 4650.8433)(850.76886, 16116.957)(833.7722, 897.94995)(855.75604, 3997.4814)
TG(16:0/17:0/18:2(9Z,12Z))[iso6]	1	1	1	1	1	1	167414	145163	147429	466274	471578	477238	599189	580109	547870	482105	496840	499426	(850.7674, 7756.0566)(849.2641, 4650.8433)(850.76886, 16116.957)(833.7722, 897.94995)(855.75604, 3997.4814)
TG(15:0/18:1(9Z)/18:1(9Z))[iso3]	1	1	1	1	1	1	167414	145163	147429	466274	471578	477238	599189	580109	547870	482105	496840	499426	(850.7674, 7756.0566)(849.2641, 4650.8433)(850.76886, 16116.957)(833.7722, 897.94995)(855.75604, 3997.4814)
TG(14:1(9Z)/18:1(9Z)/19:0)[iso6]	1	1	1	1	1	1	167414	145163	147429	466274	471578	477238	599189	580109	547870	482105	496840	499426	(850.7674, 7756.0566)(849.2641, 4650.8433)(850.76886, 16116.957)(833.7722, 897.94995)(855.75604, 3997.4814)
TG(15:0/16:0/20:2(11Z,14Z))[iso6]	1	1	1	1	1	1	167414	145163	147429	466274	471578	477238	599189	580109	547870	482105	496840	499426	(850.7674, 7756.0566)(849.2641, 4650.8433)(850.76886, 16116.957)(833.7722, 897.94995)(855.75604, 3997.4814)
TG(14:1(9Z)/16:1(9Z)/21:0)[iso6]	1	1	1	1	1	1	167414	145163	147429	466274	471578	477238	599189	580109	547870	482105	496840	499426	(850.7674, 7756.0566)(849.2641, 4650.8433)(850.76886, 16116.957)(833.7722, 897.94995)(855.75604, 3997.4814)
TG(14:1(9Z)/17:0/20:1(11Z))[iso6]	1	1	1	1	1	1	167414	145163	147429	466274	471578	477238	599189	580109	547870	482105	496840	499426	(850.7674, 7756.0566)(849.2641, 4650.8433)(850.76886, 16116.957)(833.7722, 897.94995)(855.75604, 3997.4814)
TG(13:0/18:1(9Z)/20:1(11Z))[iso6]	1	1	1	1	1	1	167414	145163	147429	466274	471578	477238	599189	580109	547870	482105	496840	499426	(850.7674, 7756.0566)(849.2641, 4650.8433)(850.76886, 16116.957)(833.7722, 897.94995)(855.75604, 3997.4814)
TG(16:1(9Z)/16:1(9Z)/19:0)[iso3]	1	1	1	1	1	1	167414	145163	147429	466274	471578	477238	599189	580109	547870	482105	496840	499426	(850.7674, 7756.0566)(849.2641, 4650.8433)(850.76886, 16116.957)(833.7722, 897.94995)(855.75604, 3997.4814)
TG(14:0/17:0/20:2(11Z,14Z))[iso6]	1	1	1	1	1	1	167414	145163	147429	466274	471578	477238	599189	580109	547870	482105	496840	499426	(850.7674, 7756.0566)(849.2641, 4650.8433)(850.76886, 16116.957)(833.7722, 897.94995)(855.75604, 3997.4814)
TG(15:0/18:0/18:2(9Z,12Z))[iso6]	1	1	1	1	1	1	167414	145163	147429	466274	471578	477238	599189	580109	547870	482105	496840	499426	(850.7674, 7756.0566)(849.2641, 4650.8433)(850.76886, 16116.957)(833.7722, 897.94995)(855.75604, 3997.4814)
TG(15:0/16:1(9Z)/20:1(11Z))[iso6]	1	1	1	1	1	1	167414	145163	147429	466274	471578	477238	599189	580109	547870	482105	496840	499426	(850.7674, 7756.0566)(849.2641, 4650.8433)(850.76886, 16116.957)(833.7722, 897.94995)(855.75604, 3997.4814)
TG(13:0/18:2(9Z,12Z)/20:0)[iso6]	1	1	1	1	1	1	167414	145163	147429	466274	471578	477238	599189	580109	547870	482105	496840	499426	(850.7674, 7756.0566)(849.2641, 4650.8433)(850.76886, 16116.957)(833.7722, 897.94995)(855.75604, 3997.4814)
TG(16:1(9Z)/17:0/18:1(9Z))[iso6]	1	1	1	1	1	1	167414	145163	147429	466274	471578	477238	599189	580109	547870	482105	496840	499426	(850.7674, 7756.0566)(849.2641, 4650.8433)(850.76886, 16116.957)(833.7722, 897.94995)(855.75604, 3997.4814)
TG(12:0/18:2(9Z,12Z)/21:0)[iso6]	1	1	1	1	1	1	167414	145163	147429	466274	471578	477238	599189	580109	547870	482105	496840	499426	(850.7674, 7756.0566)(849.2641, 4650.8433)(850.76886, 16116.957)(833.7722, 897.94995)(855.75604, 3997.4814)
TG(12:0/19:0/20:2(11Z,14Z))[iso6]	1	1	1	1	1	1	167414	145163	147429	466274	471578	477238	599189	580109	547870	482105	496840	499426	(850.7674, 7756.0566)(849.2641, 4650.8433)(850.76886, 16116.957)(833.7722, 897.94995)(855.75604, 3997.4814)
TG(14:0/18:2(9Z,12Z)/19:0)[iso6]	1	1	1	1	1	1	167414	145163	147429	466274	471578	477238	599189	580109	547870	482105	496840	499426	(850.7674, 7756.0566)(849.2641, 4650.8433)(850.76886, 16116.957)(833.7722, 897.94995)(855.75604, 3997.4814)
TG(13:0/18:0/22:4(7Z,10Z,13Z,16Z))[iso6]	1	1	1	1	1	1	145055	134032	137115	362284	353363	369561	437602	413823	385136	355691	357698	360595	(855.75604, 3774.5354)(857.7607, 5583.804)
TG(17:0/18:1(9Z)/18:3(9Z,12Z,15Z))[iso6]	1	1	1	1	1	1	145055	134032	137115	362284	353363	369561	437602	413823	385136	355691	357698	360595	(855.75604, 3774.5354)(857.7607, 5583.804)
TG(14:1(9Z)/19:0/20:3(8Z,11Z,14Z))[iso6]	1	1	1	1	1	1	145055	134032	137115	362284	353363	369561	437602	413823	385136	355691	357698	360595	(855.75604, 3774.5354)(857.7607, 5583.804)
TG(16:1(9Z)/18:3(6Z,9Z,12Z)/19:0)[iso6]	1	1	1	1	1	1	145055	134032	137115	362284	353363	369561	437602	413823	385136	355691	357698	360595	(855.75604, 3774.5354)(857.7607, 5583.804)
TG(14:1(9Z)/18:3(9Z,12Z,15Z)/21:0)[iso6]	1	1	1	1	1	1	145055	134032	137115	362284	353363	369561	437602	413823	385136	355691	357698	360595	(855.75604, 3774.5354)(857.7607, 5583.804)
TG(17:0/18:2(9Z,12Z)/18:2(9Z,12Z))[iso3]	1	1	1	1	1	1	145055	134032	137115	362284	353363	369561	437602	413823	385136	355691	357698	360595	(855.75604, 3774.5354)(857.7607, 5583.804)
TG(16:0/18:4(6Z,9Z,12Z,15Z)/19:0)[iso6]	1	1	1	1	1	1	145055	134032	137115	362284	353363	369561	437602	413823	385136	355691	357698	360595	(855.75604, 3774.5354)(857.7607, 5583.804)
TG(13:0/20:1(11Z)/20:3(8Z,11Z,14Z))[iso6]	1	1	1	1	1	1	145055	134032	137115	362284	353363	369561	437602	413823	385136	355691	357698	360595	(855.75604, 3774.5354)(857.7607, 5583.804)
TG(16:1(9Z)/17:0/20:3(8Z,11Z,14Z))[iso6]	1	1	1	1	1	1	145055	134032	137115	362284	353363	369561	437602	413823	385136	355691	357698	360595	(855.75604, 3774.5354)(857.7607, 5583.804)
TG(14:1(9Z)/18:3(6Z,9Z,12Z)/21:0)[iso6]	1	1	1	1	1	1	145055	134032	137115	362284	353363	369561	437602	413823	385136	355691	357698	360595	(855.75604, 3774.5354)(857.7607, 5583.804)
TG(12:0/19:0/22:4(7Z,10Z,13Z,16Z))[iso6]	1	1	1	1	1	1	145055	134032	137115	362284	353363	369561	437602	413823	385136	355691	357698	360595	(855.75604, 3774.5354)(857.7607, 5583.804)
TG(15:0/18:4(6Z,9Z,12Z,15Z)/20:0)[iso6]	1	1	1	1	1	1	145055	134032	137115	362284	353363	369561	437602	413823	385136	355691	357698	360595	(855.75604, 3774.5354)(857.7607, 5583.804)
TG(15:0/18:2(9Z,12Z)/20:2(11Z,14Z))[iso6]	1	1	1	1	1	1	145055	134032	137115	362284	353363	369561	437602	413823	385136	355691	357698	360595	(855.75604, 3774.5354)(857.7607, 5583.804)
TG(13:0/20:0/20:4(5Z,8Z,11Z,14Z))[iso6]	1	1	1	1	1	1	145055	134032	137115	362284	353363	369561	437602	413823	385136	355691	357698	360595	(855.75604, 3774.5354)(857.7607, 5583.804)
TG(14:0/17:0/22:4(7Z,10Z,13Z,16Z))[iso6]	1	1	1	1	1	1	145055	134032	137115	362284	353363	369561	437602	413823	385136	355691	357698	360595	(855.75604, 3774.5354)(857.7607, 5583.804)
TG(13:0/18:4(6Z,9Z,12Z,15Z)/22:0)[iso6]	1	1	1	1	1	1	145055	134032	137115	362284	353363	369561	437602	413823	385136	355691	357698	360595	(855.75604, 3774.5354)(857.7607, 5583.804)
TG(17:0/18:1(9Z)/18:3(6Z,9Z,12Z))[iso6]	1	1	1	1	1	1	145055	134032	137115	362284	353363	369561	437602	413823	385136	355691	357698	360595	(855.75604, 3774.5354)(857.7607, 5583.804)
TG(17:0/18:0/18:4(6Z,9Z,12Z,15Z))[iso6]	1	1	1	1	1	1	145055	134032	137115	362284	353363	369561	437602	413823	385136	355691	357698	360595	(855.75604, 3774.5354)(857.7607, 5583.804)
TG(16:0/17:0/20:4(5Z,8Z,11Z,14Z))[iso6]	1	1	1	1	1	1	145055	134032	137115	362284	353363	369561	437602	413823	385136	355691	357698	360595	(855.75604, 3774.5354)(857.7607, 5583.804)
TG(16:1(9Z)/18:3(9Z,12Z,15Z)/19:0)[iso6]	1	1	1	1	1	1	145055	134032	137115	362284	353363	369561	437602	413823	385136	355691	357698	360595	(855.75604, 3774.5354)(857.7607, 5583.804)
TG(15:0/18:3(6Z,9Z,12Z)/20:1(11Z))[iso6]	1	1	1	1	1	1	145055	134032	137115	362284	353363	369561	437602	413823	385136	355691	357698	360595	(855.75604, 3774.5354)(857.7607, 5583.804)
TG(14:0/19:0/20:4(5Z,8Z,11Z,14Z))[iso6]	1	1	1	1	1	1	145055	134032	137115	362284	353363	369561	437602	413823	385136	355691	357698	360595	(855.75604, 3774.5354)(857.7607, 5583.804)
TG(15:0/18:0/20:4(5Z,8Z,11Z,14Z))[iso6]	1	1	1	1	1	1	145055	134032	137115	362284	353363	369561	437602	413823	385136	355691	357698	360595	(855.75604, 3774.5354)(857.7607, 5583.804)
TG(14:0/18:4(6Z,9Z,12Z,15Z)/21:0)[iso6]	1	1	1	1	1	1	145055	134032	137115	362284	353363	369561	437602	413823	385136	355691	357698	360595	(855.75604, 3774.5354)(857.7607, 5583.804)
TG(12:0/20:4(5Z,8Z,11Z,14Z)/21:0)[iso6]	1	1	1	1	1	1	145055	134032	137115	362284	353363	369561	437602	413823	385136	355691	357698	360595	(855.75604, 3774.5354)(857.7607, 5583.804)
TG(15:0/18:1(9Z)/20:3(8Z,11Z,14Z))[iso6]	1	1	1	1	1	1	145055	134032	137115	362284	353363	369561	437602	413823	385136	355691	357698	360595	(855.75604, 3774.5354)(857.7607, 5583.804)
TG(13:0/20:2(11Z,14Z)/20:2(11Z,14Z))[iso3]	1	1	1	1	1	1	145055	134032	137115	362284	353363	369561	437602	413823	385136	355691	357698	360595	(855.75604, 3774.5354)(857.7607, 5583.804)
TG(15:0/16:0/22:4(7Z,10Z,13Z,16Z))[iso6]	1	1	1	1	1	1	145055	134032	137115	362284	353363	369561	437602	413823	385136	355691	357698	360595	(855.75604, 3774.5354)(857.7607, 5583.804)
TG(15:0/18:3(9Z,12Z,15Z)/20:1(11Z))[iso6]	1	1	1	1	1	1	145055	134032	137115	362284	353363	369561	437602	413823	385136	355691	357698	360595	(855.75604, 3774.5354)(857.7607, 5583.804)
TG(17:0/18:2(9Z,12Z)/18:3(6Z,9Z,12Z))[iso6]	1	1	1	1	1	1	145055	134032	137115	430240	428094	437527	1	1	1	427441	439779	443643	(855.7564, 3327.3267)
TG(13:0/18:0/22:5(7Z,10Z,13Z,16Z,19Z))[iso6]	1	1	1	1	1	1	145055	134032	137115	430240	428094	437527	171218	167877	156350	427441	439779	443643	(855.7564, 3327.3267)(872.7583, 4042.673)
TG(17:0/18:1(9Z)/18:4(6Z,9Z,12Z,15Z))[iso6]	1	1	1	1	1	1	145055	134032	137115	430240	428094	437527	171218	167877	156350	427441	439779	443643	(855.7564, 3327.3267)(872.7583, 4042.673)
TG(12:0/19:0/22:5(7Z,10Z,13Z,16Z,19Z))[iso6]	1	1	1	1	1	1	145055	134032	137115	430240	428094	437527	171218	167877	156350	427441	439779	443643	(855.7564, 3327.3267)(872.7583, 4042.673)
TG(15:0/18:1(9Z)/20:4(5Z,8Z,11Z,14Z))[iso6]	1	1	1	1	1	1	145055	134032	137115	430240	428094	437527	171218	167877	156350	427441	439779	443643	(855.7564, 3327.3267)(872.7583, 4042.673)
TG(14:0/17:0/22:5(7Z,10Z,13Z,16Z,19Z))[iso6]	1	1	1	1	1	1	145055	134032	137115	430240	428094	437527	171218	167877	156350	427441	439779	443643	(855.7564, 3327.3267)(872.7583, 4042.673)
TG(13:0/20:2(11Z,14Z)/20:3(8Z,11Z,14Z))[iso6]	1	1	1	1	1	1	145055	134032	137115	430240	428094	437527	171218	167877	156350	427441	439779	443643	(855.7564, 3327.3267)(872.7583, 4042.673)
TG(13:0/18:1(9Z)/22:4(7Z,10Z,13Z,16Z))[iso6]	1	1	1	1	1	1	145055	134032	137115	430240	428094	437527	171218	167877	156350	427441	439779	443643	(855.7564, 3327.3267)(872.7583, 4042.673)
TG(12:0/20:5(5Z,8Z,11Z,14Z,17Z)/21:0)[iso6]	1	1	1	1	1	1	145055	134032	137115	430240	428094	437527	171218	167877	156350	427441	439779	443643	(855.7564, 3327.3267)(872.7583, 4042.673)
TG(13:0/20:0/20:5(5Z,8Z,11Z,14Z,17Z))[iso6]	1	1	1	1	1	1	145055	134032	137115	430240	428094	437527	171218	167877	156350	427441	439779	443643	(855.7564, 3327.3267)(872.7583, 4042.673)
TG(15:0/16:1(9Z)/22:4(7Z,10Z,13Z,16Z))[iso6]	1	1	1	1	1	1	145055	134032	137115	430240	428094	437527	171218	167877	156350	427441	439779	443643	(855.7564, 3327.3267)(872.7583, 4042.673)
TG(15:0/18:0/20:5(5Z,8Z,11Z,14Z,17Z))[iso6]	1	1	1	1	1	1	145055	134032	137115	430240	428094	437527	171218	167877	156350	427441	439779	443643	(855.7564, 3327.3267)(872.7583, 4042.673)
TG(16:0/17:0/20:5(5Z,8Z,11Z,14Z,17Z))[iso6]	1	1	1	1	1	1	145055	134032	137115	430240	428094	437527	171218	167877	156350	427441	439779	443643	(855.7564, 3327.3267)(872.7583, 4042.673)
TG(17:0/18:2(9Z,12Z)/18:3(9Z,12Z,15Z))[iso6]	1	1	1	1	1	1	145055	134032	137115	430240	428094	437527	171218	167877	156350	427441	439779	443643	(855.7564, 3327.3267)(872.7583, 4042.673)
TG(16:1(9Z)/18:4(6Z,9Z,12Z,15Z)/19:0)[iso6]	1	1	1	1	1	1	145055	134032	137115	430240	428094	437527	171218	167877	156350	427441	439779	443643	(855.7564, 3327.3267)(872.7583, 4042.673)
TG(15:0/18:2(9Z,12Z)/20:3(8Z,11Z,14Z))[iso6]	1	1	1	1	1	1	145055	134032	137115	430240	428094	437527	171218	167877	156350	427441	439779	443643	(855.7564, 3327.3267)(872.7583, 4042.673)
TG(15:0/18:4(6Z,9Z,12Z,15Z)/20:1(11Z))[iso6]	1	1	1	1	1	1	145055	134032	137115	430240	428094	437527	171218	167877	156350	427441	439779	443643	(855.7564, 3327.3267)(872.7583, 4042.673)
TG(15:0/18:3(9Z,12Z,15Z)/20:2(11Z,14Z))[iso6]	1	1	1	1	1	1	145055	134032	137115	430240	428094	437527	171218	167877	156350	427441	439779	443643	(855.7564, 3327.3267)(872.7583, 4042.673)
TG(14:1(9Z)/18:4(6Z,9Z,12Z,15Z)/21:0)[iso6]	1	1	1	1	1	1	145055	134032	137115	430240	428094	437527	171218	167877	156350	427441	439779	443643	(855.7564, 3327.3267)(872.7583, 4042.673)
TG(15:0/18:3(6Z,9Z,12Z)/20:2(11Z,14Z))[iso6]	1	1	1	1	1	1	145055	134032	137115	430240	428094	437527	171218	167877	156350	427441	439779	443643	(855.7564, 3327.3267)(872.7583, 4042.673)
TG(13:0/20:1(11Z)/20:4(5Z,8Z,11Z,14Z))[iso6]	1	1	1	1	1	1	145055	134032	137115	430240	428094	437527	171218	167877	156350	427441	439779	443643	(855.7564, 3327.3267)(872.7583, 4042.673)
TG(15:0/16:0/22:5(7Z,10Z,13Z,16Z,19Z))[iso6]	1	1	1	1	1	1	145055	134032	137115	430240	428094	437527	171218	167877	156350	427441	439779	443643	(855.7564, 3327.3267)(872.7583, 4042.673)
TG(14:1(9Z)/17:0/22:4(7Z,10Z,13Z,16Z))[iso6]	1	1	1	1	1	1	145055	134032	137115	430240	428094	437527	171218	167877	156350	427441	439779	443643	(855.7564, 3327.3267)(872.7583, 4042.673)
TG(16:1(9Z)/17:0/20:4(5Z,8Z,11Z,14Z))[iso6]	1	1	1	1	1	1	145055	134032	137115	430240	428094	437527	171218	167877	156350	427441	439779	443643	(855.7564, 3327.3267)(872.7583, 4042.673)
TG(14:0/19:0/20:5(5Z,8Z,11Z,14Z,17Z))[iso6]	1	1	1	1	1	1	145055	134032	137115	430240	428094	437527	171218	167877	156350	427441	439779	443643	(855.7564, 3327.3267)(872.7583, 4042.673)
TG(14:1(9Z)/19:0/20:4(5Z,8Z,11Z,14Z))[iso6]	1	1	1	1	1	1	145055	134032	137115	430240	428094	437527	171218	167877	156350	427441	439779	443643	(855.7564, 3327.3267)(872.7583, 4042.673)
TG(16:0/16:1(9Z)/20:3(8Z,11Z,14Z))[iso6]	1	1	1	156586	130700	132450	1	1	1	1	107481	1	140588	135713	134927	1	1	1	(857.9076, 5132.2456)(859.4824, 7605.8774)(840.7656, 2230.5134)(842.77167, 33087.65)(843.7765, 17226.76)
TG(14:1(9Z)/18:3(9Z,12Z,15Z)/20:0)[iso6]	1	1	1	156586	130700	132450	1	1	1	1	107481	1	140588	135713	134927	1	1	1	(857.9076, 5132.2456)(859.4824, 7605.8774)(840.7656, 2230.5134)(842.77167, 33087.65)(843.7765, 17226.76)
TG(12:0/20:1(11Z)/20:3(8Z,11Z,14Z))[iso6]	1	1	1	156586	130700	132450	1	1	1	1	107481	1	140588	135713	134927	1	1	1	(857.9076, 5132.2456)(859.4824, 7605.8774)(840.7656, 2230.5134)(842.77167, 33087.65)(843.7765, 17226.76)
TG(15:0/17:0/20:4(5Z,8Z,11Z,14Z))[iso6]	1	1	1	156586	130700	132450	1	1	1	1	107481	1	140588	135713	134927	1	1	1	(857.9076, 5132.2456)(859.4824, 7605.8774)(840.7656, 2230.5134)(842.77167, 33087.65)(843.7765, 17226.76)
TG(16:1(9Z)/18:0/18:3(9Z,12Z,15Z))[iso6]	1	1	1	156586	130700	132450	1	1	1	1	107481	1	140588	135713	134927	1	1	1	(857.9076, 5132.2456)(859.4824, 7605.8774)(840.7656, 2230.5134)(842.77167, 33087.65)(843.7765, 17226.76)
TG(14:0/18:3(6Z,9Z,12Z)/20:1(11Z))[iso6]	1	1	1	156586	130700	132450	1	1	1	1	107481	1	140588	135713	134927	1	1	1	(857.9076, 5132.2456)(859.4824, 7605.8774)(840.7656, 2230.5134)(842.77167, 33087.65)(843.7765, 17226.76)
TG(14:0/18:2(9Z,12Z)/20:2(11Z,14Z))[iso6]	1	1	1	156586	130700	132450	1	1	1	1	107481	1	140588	135713	134927	1	1	1	(857.9076, 5132.2456)(859.4824, 7605.8774)(840.7656, 2230.5134)(842.77167, 33087.65)(843.7765, 17226.76)
TG(13:0/19:0/20:4(5Z,8Z,11Z,14Z))[iso6]	1	1	1	156586	130700	132450	1	1	1	1	107481	1	140588	135713	134927	1	1	1	(857.9076, 5132.2456)(859.4824, 7605.8774)(840.7656, 2230.5134)(842.77167, 33087.65)(843.7765, 17226.76)
TG(14:0/16:0/22:4(7Z,10Z,13Z,16Z))[iso6]	1	1	1	156586	130700	132450	1	1	1	1	107481	1	140588	135713	134927	1	1	1	(857.9076, 5132.2456)(859.4824, 7605.8774)(840.7656, 2230.5134)(842.77167, 33087.65)(843.7765, 17226.76)
TG(14:0/18:3(9Z,12Z,15Z)/20:1(11Z))[iso6]	1	1	1	156586	130700	132450	1	1	1	1	107481	1	140588	135713	134927	1	1	1	(857.9076, 5132.2456)(859.4824, 7605.8774)(840.7656, 2230.5134)(842.77167, 33087.65)(843.7765, 17226.76)
TG(16:0/18:2(9Z,12Z)/18:2(9Z,12Z))[iso3]	1	1	1	156586	130700	132450	1	1	1	1	107481	1	140588	135713	134927	1	1	1	(857.9076, 5132.2456)(859.4824, 7605.8774)(840.7656, 2230.5134)(842.77167, 33087.65)(843.7765, 17226.76)
TG(14:0/18:4(6Z,9Z,12Z,15Z)/20:0)[iso6]	1	1	1	156586	130700	132450	1	1	1	1	107481	1	140588	135713	134927	1	1	1	(857.9076, 5132.2456)(859.4824, 7605.8774)(840.7656, 2230.5134)(842.77167, 33087.65)(843.7765, 17226.76)
TG(16:0/16:0/20:4(5Z,8Z,11Z,14Z))[iso3]	1	1	1	156586	130700	132450	1	1	1	1	107481	1	140588	135713	134927	1	1	1	(857.9076, 5132.2456)(859.4824, 7605.8774)(840.7656, 2230.5134)(842.77167, 33087.65)(843.7765, 17226.76)
TG(15:0/15:0/22:4(7Z,10Z,13Z,16Z))[iso3]	1	1	1	156586	130700	132450	1	1	1	1	107481	1	140588	135713	134927	1	1	1	(857.9076, 5132.2456)(859.4824, 7605.8774)(840.7656, 2230.5134)(842.77167, 33087.65)(843.7765, 17226.76)
TG(15:0/18:4(6Z,9Z,12Z,15Z)/19:0)[iso6]	1	1	1	156586	130700	132450	1	1	1	1	107481	1	140588	135713	134927	1	1	1	(857.9076, 5132.2456)(859.4824, 7605.8774)(840.7656, 2230.5134)(842.77167, 33087.65)(843.7765, 17226.76)
TG(13:0/18:4(6Z,9Z,12Z,15Z)/21:0)[iso6]	1	1	1	156586	130700	132450	1	1	1	1	107481	1	140588	135713	134927	1	1	1	(857.9076, 5132.2456)(859.4824, 7605.8774)(840.7656, 2230.5134)(842.77167, 33087.65)(843.7765, 17226.76)
TG(16:0/18:1(9Z)/18:3(9Z,12Z,15Z))[iso6]	1	1	1	156586	130700	132450	1	1	1	1	107481	1	140588	135713	134927	1	1	1	(857.9076, 5132.2456)(859.4824, 7605.8774)(840.7656, 2230.5134)(842.77167, 33087.65)(843.7765, 17226.76)
TG(14:1(9Z)/18:2(9Z,12Z)/20:1(11Z))[iso6]	1	1	1	156586	130700	132450	1	1	1	1	107481	1	140588	135713	134927	1	1	1	(857.9076, 5132.2456)(859.4824, 7605.8774)(840.7656, 2230.5134)(842.77167, 33087.65)(843.7765, 17226.76)
TG(16:0/18:0/18:4(6Z,9Z,12Z,15Z))[iso6]	1	1	1	156586	130700	132450	1	1	1	1	107481	1	140588	135713	134927	1	1	1	(857.9076, 5132.2456)(859.4824, 7605.8774)(840.7656, 2230.5134)(842.77167, 33087.65)(843.7765, 17226.76)
TG(14:1(9Z)/18:3(6Z,9Z,12Z)/20:0)[iso6]	1	1	1	156586	130700	132450	1	1	1	1	107481	1	140588	135713	134927	1	1	1	(857.9076, 5132.2456)(859.4824, 7605.8774)(840.7656, 2230.5134)(842.77167, 33087.65)(843.7765, 17226.76)
TG(16:1(9Z)/16:1(9Z)/20:2(11Z,14Z))[iso3]	1	1	1	156586	130700	132450	1	1	1	1	107481	1	140588	135713	134927	1	1	1	(857.9076, 5132.2456)(859.4824, 7605.8774)(840.7656, 2230.5134)(842.77167, 33087.65)(843.7765, 17226.76)
TG(12:0/18:0/22:4(7Z,10Z,13Z,16Z))[iso6]	1	1	1	156586	130700	132450	1	1	1	1	107481	1	140588	135713	134927	1	1	1	(857.9076, 5132.2456)(859.4824, 7605.8774)(840.7656, 2230.5134)(842.77167, 33087.65)(843.7765, 17226.76)
TG(12:0/20:0/20:4(5Z,8Z,11Z,14Z))[iso6]	1	1	1	156586	130700	132450	1	1	1	1	107481	1	140588	135713	134927	1	1	1	(857.9076, 5132.2456)(859.4824, 7605.8774)(840.7656, 2230.5134)(842.77167, 33087.65)(843.7765, 17226.76)
TG(12:0/18:4(6Z,9Z,12Z,15Z)/22:0)[iso6]	1	1	1	156586	130700	132450	1	1	1	1	107481	1	140588	135713	134927	1	1	1	(857.9076, 5132.2456)(859.4824, 7605.8774)(840.7656, 2230.5134)(842.77167, 33087.65)(843.7765, 17226.76)
TG(16:1(9Z)/18:1(9Z)/18:2(9Z,12Z))[iso6]	1	1	1	156586	130700	132450	1	1	1	1	107481	1	140588	135713	134927	1	1	1	(857.9076, 5132.2456)(859.4824, 7605.8774)(840.7656, 2230.5134)(842.77167, 33087.65)(843.7765, 17226.76)
TG(14:0/18:0/20:4(5Z,8Z,11Z,14Z))[iso6]	1	1	1	156586	130700	132450	1	1	1	1	107481	1	140588	135713	134927	1	1	1	(857.9076, 5132.2456)(859.4824, 7605.8774)(840.7656, 2230.5134)(842.77167, 33087.65)(843.7765, 17226.76)
TG(14:0/18:1(9Z)/20:3(8Z,11Z,14Z))[iso6]	1	1	1	156586	130700	132450	1	1	1	1	107481	1	140588	135713	134927	1	1	1	(857.9076, 5132.2456)(859.4824, 7605.8774)(840.7656, 2230.5134)(842.77167, 33087.65)(843.7765, 17226.76)
TG(14:1(9Z)/18:0/20:3(8Z,11Z,14Z))[iso6]	1	1	1	156586	130700	132450	1	1	1	1	107481	1	140588	135713	134927	1	1	1	(857.9076, 5132.2456)(859.4824, 7605.8774)(840.7656, 2230.5134)(842.77167, 33087.65)(843.7765, 17226.76)
TG(13:0/17:0/22:4(7Z,10Z,13Z,16Z))[iso6]	1	1	1	156586	130700	132450	1	1	1	1	107481	1	140588	135713	134927	1	1	1	(857.9076, 5132.2456)(859.4824, 7605.8774)(840.7656, 2230.5134)(842.77167, 33087.65)(843.7765, 17226.76)
TG(17:0/17:0/18:4(6Z,9Z,12Z,15Z))[iso3]	1	1	1	156586	130700	132450	1	1	1	1	107481	1	140588	135713	134927	1	1	1	(857.9076, 5132.2456)(859.4824, 7605.8774)(840.7656, 2230.5134)(842.77167, 33087.65)(843.7765, 17226.76)
TG(12:0/20:2(11Z,14Z)/20:2(11Z,14Z))[iso3]	1	1	1	156586	130700	132450	1	1	1	1	107481	1	140588	135713	134927	1	1	1	(857.9076, 5132.2456)(859.4824, 7605.8774)(840.7656, 2230.5134)(842.77167, 33087.65)(843.7765, 17226.76)
TG(14:1(9Z)/18:1(9Z)/20:2(11Z,14Z))[iso6]	1	1	1	156586	130700	132450	1	1	1	1	107481	1	140588	135713	134927	1	1	1	(857.9076, 5132.2456)(859.4824, 7605.8774)(840.7656, 2230.5134)(842.77167, 33087.65)(843.7765, 17226.76)
TG(14:0/18:1(9Z)/20:2(11Z,14Z))[iso6]	128951	128803	141425	279897	280864	273890	1	1	1	160850	168473	171286	252945	244551	230033	161833	171646	170708	(858.7824, 7551.72)(859.7816, 2888.42)(860.7784, 2503.0)(861.7801, 5223.83)(863.7759, 1381.32)(858.1256, 6707.274)(859.78253, 2507.864)(861.3799, 2338.552)(861.77783, 5844.69)(863.7743, 2489.41)(840.76685, 1101.1456)(842.773, 27589.709)(843.77814, 13461.902)(866.7709, 272.56)
TG(16:0/16:0/20:3(8Z,11Z,14Z))[iso3]	128951	128803	141425	279897	280864	273890	1	1	1	160850	168473	171286	252945	244551	230033	161833	171646	170708	(858.7824, 7551.72)(859.7816, 2888.42)(860.7784, 2503.0)(861.7801, 5223.83)(863.7759, 1381.32)(858.1256, 6707.274)(859.78253, 2507.864)(861.3799, 2338.552)(861.77783, 5844.69)(863.7743, 2489.41)(840.76685, 1101.1456)(842.773, 27589.709)(843.77814, 13461.902)(866.7709, 272.56)
TG(15:0/18:3(9Z,12Z,15Z)/19:0)[iso6]	128951	128803	141425	279897	280864	273890	1	1	1	160850	168473	171286	252945	244551	230033	161833	171646	170708	(858.7824, 7551.72)(859.7816, 2888.42)(860.7784, 2503.0)(861.7801, 5223.83)(863.7759, 1381.32)(858.1256, 6707.274)(859.78253, 2507.864)(861.3799, 2338.552)(861.77783, 5844.69)(863.7743, 2489.41)(840.76685, 1101.1456)(842.773, 27589.709)(843.77814, 13461.902)(866.7709, 272.56)
TG(14:0/18:2(9Z,12Z)/20:1(11Z))[iso6]	128951	128803	141425	279897	280864	273890	1	1	1	160850	168473	171286	252945	244551	230033	161833	171646	170708	(858.7824, 7551.72)(859.7816, 2888.42)(860.7784, 2503.0)(861.7801, 5223.83)(863.7759, 1381.32)(858.1256, 6707.274)(859.78253, 2507.864)(861.3799, 2338.552)(861.77783, 5844.69)(863.7743, 2489.41)(840.76685, 1101.1456)(842.773, 27589.709)(843.77814, 13461.902)(866.7709, 272.56)
TG(14:0/18:3(6Z,9Z,12Z)/20:0)[iso6]	128951	128803	141425	279897	280864	273890	1	1	1	160850	168473	171286	252945	244551	230033	161833	171646	170708	(858.7824, 7551.72)(859.7816, 2888.42)(860.7784, 2503.0)(861.7801, 5223.83)(863.7759, 1381.32)(858.1256, 6707.274)(859.78253, 2507.864)(861.3799, 2338.552)(861.77783, 5844.69)(863.7743, 2489.41)(840.76685, 1101.1456)(842.773, 27589.709)(843.77814, 13461.902)(866.7709, 272.56)
TG(14:1(9Z)/18:0/20:2(11Z,14Z))[iso6]	128951	128803	141425	279897	280864	273890	1	1	1	160850	168473	171286	252945	244551	230033	161833	171646	170708	(858.7824, 7551.72)(859.7816, 2888.42)(860.7784, 2503.0)(861.7801, 5223.83)(863.7759, 1381.32)(858.1256, 6707.274)(859.78253, 2507.864)(861.3799, 2338.552)(861.77783, 5844.69)(863.7743, 2489.41)(840.76685, 1101.1456)(842.773, 27589.709)(843.77814, 13461.902)(866.7709, 272.56)
TG(13:0/19:0/20:3(8Z,11Z,14Z))[iso6]	128951	128803	141425	279897	280864	273890	1	1	1	160850	168473	171286	252945	244551	230033	161833	171646	170708	(858.7824, 7551.72)(859.7816, 2888.42)(860.7784, 2503.0)(861.7801, 5223.83)(863.7759, 1381.32)(858.1256, 6707.274)(859.78253, 2507.864)(861.3799, 2338.552)(861.77783, 5844.69)(863.7743, 2489.41)(840.76685, 1101.1456)(842.773, 27589.709)(843.77814, 13461.902)(866.7709, 272.56)
TG(16:1(9Z)/16:1(9Z)/20:1(11Z))[iso3]	128951	128803	141425	279897	280864	273890	1	1	1	160850	168473	171286	252945	244551	230033	161833	171646	170708	(858.7824, 7551.72)(859.7816, 2888.42)(860.7784, 2503.0)(861.7801, 5223.83)(863.7759, 1381.32)(858.1256, 6707.274)(859.78253, 2507.864)(861.3799, 2338.552)(861.77783, 5844.69)(863.7743, 2489.41)(840.76685, 1101.1456)(842.773, 27589.709)(843.77814, 13461.902)(866.7709, 272.56)
TG(16:0/16:1(9Z)/20:2(11Z,14Z))[iso6]	128951	128803	141425	279897	280864	273890	1	1	1	160850	168473	171286	252945	244551	230033	161833	171646	170708	(858.7824, 7551.72)(859.7816, 2888.42)(860.7784, 2503.0)(861.7801, 5223.83)(863.7759, 1381.32)(858.1256, 6707.274)(859.78253, 2507.864)(861.3799, 2338.552)(861.77783, 5844.69)(863.7743, 2489.41)(840.76685, 1101.1456)(842.773, 27589.709)(843.77814, 13461.902)(866.7709, 272.56)
TG(13:0/18:3(6Z,9Z,12Z)/21:0)[iso6]	128951	128803	141425	279897	280864	273890	1	1	1	160850	168473	171286	252945	244551	230033	161833	171646	170708	(858.7824, 7551.72)(859.7816, 2888.42)(860.7784, 2503.0)(861.7801, 5223.83)(863.7759, 1381.32)(858.1256, 6707.274)(859.78253, 2507.864)(861.3799, 2338.552)(861.77783, 5844.69)(863.7743, 2489.41)(840.76685, 1101.1456)(842.773, 27589.709)(843.77814, 13461.902)(866.7709, 272.56)
TG(15:0/18:3(6Z,9Z,12Z)/19:0)[iso6]	128951	128803	141425	279897	280864	273890	1	1	1	160850	168473	171286	252945	244551	230033	161833	171646	170708	(858.7824, 7551.72)(859.7816, 2888.42)(860.7784, 2503.0)(861.7801, 5223.83)(863.7759, 1381.32)(858.1256, 6707.274)(859.78253, 2507.864)(861.3799, 2338.552)(861.77783, 5844.69)(863.7743, 2489.41)(840.76685, 1101.1456)(842.773, 27589.709)(843.77814, 13461.902)(866.7709, 272.56)
TG(16:0/18:1(9Z)/18:2(9Z,12Z))[iso6]	128951	128803	141425	279897	280864	273890	1	1	1	160850	168473	171286	252945	244551	230033	161833	171646	170708	(858.7824, 7551.72)(859.7816, 2888.42)(860.7784, 2503.0)(861.7801, 5223.83)(863.7759, 1381.32)(858.1256, 6707.274)(859.78253, 2507.864)(861.3799, 2338.552)(861.77783, 5844.69)(863.7743, 2489.41)(840.76685, 1101.1456)(842.773, 27589.709)(843.77814, 13461.902)(866.7709, 272.56)
TG(16:1(9Z)/18:0/18:2(9Z,12Z))[iso6]	128951	128803	141425	279897	280864	273890	1	1	1	160850	168473	171286	252945	244551	230033	161833	171646	170708	(858.7824, 7551.72)(859.7816, 2888.42)(860.7784, 2503.0)(861.7801, 5223.83)(863.7759, 1381.32)(858.1256, 6707.274)(859.78253, 2507.864)(861.3799, 2338.552)(861.77783, 5844.69)(863.7743, 2489.41)(840.76685, 1101.1456)(842.773, 27589.709)(843.77814, 13461.902)(866.7709, 272.56)
TG(12:0/20:0/20:3(8Z,11Z,14Z))[iso6]	128951	128803	141425	279897	280864	273890	1	1	1	160850	168473	171286	252945	244551	230033	161833	171646	170708	(858.7824, 7551.72)(859.7816, 2888.42)(860.7784, 2503.0)(861.7801, 5223.83)(863.7759, 1381.32)(858.1256, 6707.274)(859.78253, 2507.864)(861.3799, 2338.552)(861.77783, 5844.69)(863.7743, 2489.41)(840.76685, 1101.1456)(842.773, 27589.709)(843.77814, 13461.902)(866.7709, 272.56)
TG(17:0/17:0/18:3(9Z,12Z,15Z))[iso3]	128951	128803	141425	279897	280864	273890	1	1	1	160850	168473	171286	252945	244551	230033	161833	171646	170708	(858.7824, 7551.72)(859.7816, 2888.42)(860.7784, 2503.0)(861.7801, 5223.83)(863.7759, 1381.32)(858.1256, 6707.274)(859.78253, 2507.864)(861.3799, 2338.552)(861.77783, 5844.69)(863.7743, 2489.41)(840.76685, 1101.1456)(842.773, 27589.709)(843.77814, 13461.902)(866.7709, 272.56)
TG(14:0/18:0/20:3(8Z,11Z,14Z))[iso6]	128951	128803	141425	279897	280864	273890	1	1	1	160850	168473	171286	252945	244551	230033	161833	171646	170708	(858.7824, 7551.72)(859.7816, 2888.42)(860.7784, 2503.0)(861.7801, 5223.83)(863.7759, 1381.32)(858.1256, 6707.274)(859.78253, 2507.864)(861.3799, 2338.552)(861.77783, 5844.69)(863.7743, 2489.41)(840.76685, 1101.1456)(842.773, 27589.709)(843.77814, 13461.902)(866.7709, 272.56)
TG(16:0/18:0/18:3(9Z,12Z,15Z))[iso6]	128951	128803	141425	279897	280864	273890	1	1	1	160850	168473	171286	252945	244551	230033	161833	171646	170708	(858.7824, 7551.72)(859.7816, 2888.42)(860.7784, 2503.0)(861.7801, 5223.83)(863.7759, 1381.32)(858.1256, 6707.274)(859.78253, 2507.864)(861.3799, 2338.552)(861.77783, 5844.69)(863.7743, 2489.41)(840.76685, 1101.1456)(842.773, 27589.709)(843.77814, 13461.902)(866.7709, 272.56)
TG(12:0/18:3(6Z,9Z,12Z)/22:0)[iso6]	128951	128803	141425	279897	280864	273890	1	1	1	160850	168473	171286	252945	244551	230033	161833	171646	170708	(858.7824, 7551.72)(859.7816, 2888.42)(860.7784, 2503.0)(861.7801, 5223.83)(863.7759, 1381.32)(858.1256, 6707.274)(859.78253, 2507.864)(861.3799, 2338.552)(861.77783, 5844.69)(863.7743, 2489.41)(840.76685, 1101.1456)(842.773, 27589.709)(843.77814, 13461.902)(866.7709, 272.56)
TG(14:1(9Z)/18:1(9Z)/20:1(11Z))[iso6]	128951	128803	141425	279897	280864	273890	1	1	1	160850	168473	171286	252945	244551	230033	161833	171646	170708	(858.7824, 7551.72)(859.7816, 2888.42)(860.7784, 2503.0)(861.7801, 5223.83)(863.7759, 1381.32)(858.1256, 6707.274)(859.78253, 2507.864)(861.3799, 2338.552)(861.77783, 5844.69)(863.7743, 2489.41)(840.76685, 1101.1456)(842.773, 27589.709)(843.77814, 13461.902)(866.7709, 272.56)
TG(12:0/20:1(11Z)/20:2(11Z,14Z))[iso6]	128951	128803	141425	279897	280864	273890	1	1	1	160850	168473	171286	252945	244551	230033	161833	171646	170708	(858.7824, 7551.72)(859.7816, 2888.42)(860.7784, 2503.0)(861.7801, 5223.83)(863.7759, 1381.32)(858.1256, 6707.274)(859.78253, 2507.864)(861.3799, 2338.552)(861.77783, 5844.69)(863.7743, 2489.41)(840.76685, 1101.1456)(842.773, 27589.709)(843.77814, 13461.902)(866.7709, 272.56)
TG(14:1(9Z)/18:2(9Z,12Z)/20:0)[iso6]	128951	128803	141425	279897	280864	273890	1	1	1	160850	168473	171286	252945	244551	230033	161833	171646	170708	(858.7824, 7551.72)(859.7816, 2888.42)(860.7784, 2503.0)(861.7801, 5223.83)(863.7759, 1381.32)(858.1256, 6707.274)(859.78253, 2507.864)(861.3799, 2338.552)(861.77783, 5844.69)(863.7743, 2489.41)(840.76685, 1101.1456)(842.773, 27589.709)(843.77814, 13461.902)(866.7709, 272.56)
TG(15:0/17:0/20:3(8Z,11Z,14Z))[iso6]	128951	128803	141425	279897	280864	273890	1	1	1	160850	168473	171286	252945	244551	230033	161833	171646	170708	(858.7824, 7551.72)(859.7816, 2888.42)(860.7784, 2503.0)(861.7801, 5223.83)(863.7759, 1381.32)(858.1256, 6707.274)(859.78253, 2507.864)(861.3799, 2338.552)(861.77783, 5844.69)(863.7743, 2489.41)(840.76685, 1101.1456)(842.773, 27589.709)(843.77814, 13461.902)(866.7709, 272.56)
TG(16:1(9Z)/18:1(9Z)/18:1(9Z))[iso3]	128951	128803	141425	279897	280864	273890	1	1	1	160850	168473	171286	252945	244551	230033	161833	171646	170708	(858.7824, 7551.72)(859.7816, 2888.42)(860.7784, 2503.0)(861.7801, 5223.83)(863.7759, 1381.32)(858.1256, 6707.274)(859.78253, 2507.864)(861.3799, 2338.552)(861.77783, 5844.69)(863.7743, 2489.41)(840.76685, 1101.1456)(842.773, 27589.709)(843.77814, 13461.902)(866.7709, 272.56)
TG(12:0/18:3(9Z,12Z,15Z)/22:0)[iso6]	128951	128803	141425	279897	280864	273890	1	1	1	160850	168473	171286	252945	244551	230033	161833	171646	170708	(858.7824, 7551.72)(859.7816, 2888.42)(860.7784, 2503.0)(861.7801, 5223.83)(863.7759, 1381.32)(858.1256, 6707.274)(859.78253, 2507.864)(861.3799, 2338.552)(861.77783, 5844.69)(863.7743, 2489.41)(840.76685, 1101.1456)(842.773, 27589.709)(843.77814, 13461.902)(866.7709, 272.56)
TG(14:0/18:3(9Z,12Z,15Z)/20:0)[iso6]	128951	128803	141425	279897	280864	273890	1	1	1	160850	168473	171286	252945	244551	230033	161833	171646	170708	(858.7824, 7551.72)(859.7816, 2888.42)(860.7784, 2503.0)(861.7801, 5223.83)(863.7759, 1381.32)(858.1256, 6707.274)(859.78253, 2507.864)(861.3799, 2338.552)(861.77783, 5844.69)(863.7743, 2489.41)(840.76685, 1101.1456)(842.773, 27589.709)(843.77814, 13461.902)(866.7709, 272.56)
TG(13:0/18:3(9Z,12Z,15Z)/21:0)[iso6]	128951	128803	141425	279897	280864	273890	1	1	1	160850	168473	171286	252945	244551	230033	161833	171646	170708	(858.7824, 7551.72)(859.7816, 2888.42)(860.7784, 2503.0)(861.7801, 5223.83)(863.7759, 1381.32)(858.1256, 6707.274)(859.78253, 2507.864)(861.3799, 2338.552)(861.77783, 5844.69)(863.7743, 2489.41)(840.76685, 1101.1456)(842.773, 27589.709)(843.77814, 13461.902)(866.7709, 272.56)
TG(13:0/18:2(9Z,12Z)/21:0)[iso6]	89329	87318	97405	141577	123677	126474	255890	236952	237454	609882	589926	599959	799075	796753	740376	654263	665285	658776	(858.7868, 3164.825)(859.78467, 2378.0566)(841.5686, 4412.475)(843.7739, 3364.718)(865.7864, 1151.1266)(842.77295, 24351.334)(843.7781, 11369.314)(848.7632, 3145.82)
TG(15:0/18:2(9Z,12Z)/19:0)[iso6]	89329	87318	97405	141577	123677	126474	255890	236952	237454	609882	589926	599959	799075	796753	740376	654263	665285	658776	(858.7868, 3164.825)(859.78467, 2378.0566)(841.5686, 4412.475)(843.7739, 3364.718)(865.7864, 1151.1266)(842.77295, 24351.334)(843.7781, 11369.314)(848.7632, 3145.82)
TG(14:1(9Z)/18:0/20:1(11Z))[iso6]	89329	87318	97405	141577	123677	126474	255890	236952	237454	609882	589926	599959	799075	796753	740376	654263	665285	658776	(858.7868, 3164.825)(859.78467, 2378.0566)(841.5686, 4412.475)(843.7739, 3364.718)(865.7864, 1151.1266)(842.77295, 24351.334)(843.7781, 11369.314)(848.7632, 3145.82)
TG(12:0/18:2(9Z,12Z)/22:0)[iso6]	89329	87318	97405	141577	123677	126474	255890	236952	237454	609882	589926	599959	799075	796753	740376	654263	665285	658776	(858.7868, 3164.825)(859.78467, 2378.0566)(841.5686, 4412.475)(843.7739, 3364.718)(865.7864, 1151.1266)(842.77295, 24351.334)(843.7781, 11369.314)(848.7632, 3145.82)
TG(16:1(9Z)/18:0/18:1(11Z))[iso6]	89329	87318	97405	141577	123677	126474	255890	236952	237454	609882	589926	599959	799075	796753	740376	654263	665285	658776	(858.7868, 3164.825)(859.78467, 2378.0566)(841.5686, 4412.475)(843.7739, 3364.718)(865.7864, 1151.1266)(842.77295, 24351.334)(843.7781, 11369.314)(848.7632, 3145.82)
TG(16:0/16:0/20:2(11Z,14Z))[iso3]	89329	87318	97405	141577	123677	126474	255890	236952	237454	609882	589926	599959	799075	796753	740376	654263	665285	658776	(858.7868, 3164.825)(859.78467, 2378.0566)(841.5686, 4412.475)(843.7739, 3364.718)(865.7864, 1151.1266)(842.77295, 24351.334)(843.7781, 11369.314)(848.7632, 3145.82)
TG(12:0/20:0/20:2(11Z,14Z))[iso6]	89329	87318	97405	141577	123677	126474	255890	236952	237454	609882	589926	599959	799075	796753	740376	654263	665285	658776	(858.7868, 3164.825)(859.78467, 2378.0566)(841.5686, 4412.475)(843.7739, 3364.718)(865.7864, 1151.1266)(842.77295, 24351.334)(843.7781, 11369.314)(848.7632, 3145.82)
TG(16:1(9Z)/18:0/18:1(9Z))[iso6]	89329	87318	97405	141577	123677	126474	255890	236952	237454	609882	589926	599959	799075	796753	740376	654263	665285	658776	(858.7868, 3164.825)(859.78467, 2378.0566)(841.5686, 4412.475)(843.7739, 3364.718)(865.7864, 1151.1266)(842.77295, 24351.334)(843.7781, 11369.314)(848.7632, 3145.82)
TG(14:0/18:2(9Z,12Z)/20:0)[iso6]	89329	87318	97405	141577	123677	126474	255890	236952	237454	609882	589926	599959	799075	796753	740376	654263	665285	658776	(858.7868, 3164.825)(859.78467, 2378.0566)(841.5686, 4412.475)(843.7739, 3364.718)(865.7864, 1151.1266)(842.77295, 24351.334)(843.7781, 11369.314)(848.7632, 3145.82)
TG(12:0/20:1(11Z)/20:1(11Z))[iso3]	89329	87318	97405	141577	123677	126474	255890	236952	237454	609882	589926	599959	799075	796753	740376	654263	665285	658776	(858.7868, 3164.825)(859.78467, 2378.0566)(841.5686, 4412.475)(843.7739, 3364.718)(865.7864, 1151.1266)(842.77295, 24351.334)(843.7781, 11369.314)(848.7632, 3145.82)
TG(17:0/17:0/18:2(9Z,12Z))[iso3]	89329	87318	97405	141577	123677	126474	255890	236952	237454	609882	589926	599959	799075	796753	740376	654263	665285	658776	(858.7868, 3164.825)(859.78467, 2378.0566)(841.5686, 4412.475)(843.7739, 3364.718)(865.7864, 1151.1266)(842.77295, 24351.334)(843.7781, 11369.314)(848.7632, 3145.82)
TG(14:1(9Z)/16:1(9Z)/22:0)[iso6]	89329	87318	97405	141577	123677	126474	255890	236952	237454	609882	589926	599959	799075	796753	740376	654263	665285	658776	(858.7868, 3164.825)(859.78467, 2378.0566)(841.5686, 4412.475)(843.7739, 3364.718)(865.7864, 1151.1266)(842.77295, 24351.334)(843.7781, 11369.314)(848.7632, 3145.82)
TG(16:1(9Z)/16:1(9Z)/20:0)[iso3]	89329	87318	97405	141577	123677	126474	255890	236952	237454	609882	589926	599959	799075	796753	740376	654263	665285	658776	(858.7868, 3164.825)(859.78467, 2378.0566)(841.5686, 4412.475)(843.7739, 3364.718)(865.7864, 1151.1266)(842.77295, 24351.334)(843.7781, 11369.314)(848.7632, 3145.82)
TG(13:0/19:0/20:2(11Z,14Z))[iso6]	89329	87318	97405	141577	123677	126474	255890	236952	237454	609882	589926	599959	799075	796753	740376	654263	665285	658776	(858.7868, 3164.825)(859.78467, 2378.0566)(841.5686, 4412.475)(843.7739, 3364.718)(865.7864, 1151.1266)(842.77295, 24351.334)(843.7781, 11369.314)(848.7632, 3145.82)
TG(16:0/16:1(9Z)/20:1(11Z))[iso6]	89329	87318	97405	141577	123677	126474	255890	236952	237454	609882	589926	599959	799075	796753	740376	654263	665285	658776	(858.7868, 3164.825)(859.78467, 2378.0566)(841.5686, 4412.475)(843.7739, 3364.718)(865.7864, 1151.1266)(842.77295, 24351.334)(843.7781, 11369.314)(848.7632, 3145.82)
TG(18:1(9Z)/16:0/18:1(9Z))	89329	87318	97405	141577	123677	126474	255890	236952	237454	609882	589926	599959	799075	796753	740376	654263	665285	658776	(858.7868, 3164.825)(859.78467, 2378.0566)(841.5686, 4412.475)(843.7739, 3364.718)(865.7864, 1151.1266)(842.77295, 24351.334)(843.7781, 11369.314)(848.7632, 3145.82)
TG(16:0/18:0/18:2(9Z,12Z))[iso6]	89329	87318	97405	141577	123677	126474	255890	236952	237454	609882	589926	599959	799075	796753	740376	654263	665285	658776	(858.7868, 3164.825)(859.78467, 2378.0566)(841.5686, 4412.475)(843.7739, 3364.718)(865.7864, 1151.1266)(842.77295, 24351.334)(843.7781, 11369.314)(848.7632, 3145.82)
TG(15:0/17:0/20:2(11Z,14Z))[iso6]	89329	87318	97405	141577	123677	126474	255890	236952	237454	609882	589926	599959	799075	796753	740376	654263	665285	658776	(858.7868, 3164.825)(859.78467, 2378.0566)(841.5686, 4412.475)(843.7739, 3364.718)(865.7864, 1151.1266)(842.77295, 24351.334)(843.7781, 11369.314)(848.7632, 3145.82)
TG(18:1(11Z)/16:0/18:1(9Z))[iso6]	89329	87318	97405	141577	123677	126474	255890	236952	237454	609882	589926	599959	799075	796753	740376	654263	665285	658776	(858.7868, 3164.825)(859.78467, 2378.0566)(841.5686, 4412.475)(843.7739, 3364.718)(865.7864, 1151.1266)(842.77295, 24351.334)(843.7781, 11369.314)(848.7632, 3145.82)
TG(14:1(9Z)/18:1(9Z)/20:0)[iso6]	89329	87318	97405	141577	123677	126474	255890	236952	237454	609882	589926	599959	799075	796753	740376	654263	665285	658776	(858.7868, 3164.825)(859.78467, 2378.0566)(841.5686, 4412.475)(843.7739, 3364.718)(865.7864, 1151.1266)(842.77295, 24351.334)(843.7781, 11369.314)(848.7632, 3145.82)
TG(16:0/18:1(9Z)/18:1(9Z))[iso3]	89329	87318	97405	141577	123677	126474	255890	236952	237454	609882	589926	599959	799075	796753	740376	654263	665285	658776	(858.7868, 3164.825)(859.78467, 2378.0566)(841.5686, 4412.475)(843.7739, 3364.718)(865.7864, 1151.1266)(842.77295, 24351.334)(843.7781, 11369.314)(848.7632, 3145.82)
TG(14:0/18:1(9Z)/20:1(11Z))[iso6]	89329	87318	97405	141577	123677	126474	255890	236952	237454	609882	589926	599959	799075	796753	740376	654263	665285	658776	(858.7868, 3164.825)(859.78467, 2378.0566)(841.5686, 4412.475)(843.7739, 3364.718)(865.7864, 1151.1266)(842.77295, 24351.334)(843.7781, 11369.314)(848.7632, 3145.82)
TG(14:0/18:0/20:2(11Z,14Z))[iso6]	89329	87318	97405	141577	123677	126474	255890	236952	237454	609882	589926	599959	799075	796753	740376	654263	665285	658776	(858.7868, 3164.825)(859.78467, 2378.0566)(841.5686, 4412.475)(843.7739, 3364.718)(865.7864, 1151.1266)(842.77295, 24351.334)(843.7781, 11369.314)(848.7632, 3145.82)
TG(18:1(11Z)/16:0/18:1(11Z))[iso3]	1	1	1	141577	123677	126474	255890	236952	237454	609882	589926	599959	799075	796753	740376	654263	665285	658776	(858.7927, 909.7)(841.5686, 4412.475)(843.7739, 3364.718)(865.7864, 1151.1266)(842.77295, 24351.334)(843.7781, 11369.314)(848.7632, 3145.82)
TG(16:0/16:1(9Z)/20:0)[iso6]	1	1	1	192160	160061	155513	347025	330203	330790	862287	843489	853989	1119515	1112617	1038997	912151	923433	913638	(865.7864, 1151.1266)(842.77234, 18573.277)(843.7764, 8289.1455)
TG(16:1(9Z)/18:0/18:0)[iso3]	1	1	1	192160	160061	155513	347025	330203	330790	862287	843489	853989	1119515	1112617	1038997	912151	923433	913638	(865.7864, 1151.1266)(842.77234, 18573.277)(843.7764, 8289.1455)
TG(16:0/16:0/20:1(11Z))[iso3]	1	1	1	192160	160061	155513	347025	330203	330790	862287	843489	853989	1119515	1112617	1038997	912151	923433	913638	(865.7864, 1151.1266)(842.77234, 18573.277)(843.7764, 8289.1455)
TG(18:0/16:0/18:1(9Z))	1	1	1	192160	160061	155513	347025	330203	330790	862287	843489	853989	1119515	1112617	1038997	912151	923433	913638	(865.7864, 1151.1266)(842.77234, 18573.277)(843.7764, 8289.1455)
TG(18:0/16:0/18:1(11Z))[iso6]	1	1	1	192160	160061	155513	347025	330203	330790	862287	843489	853989	1119515	1112617	1038997	912151	923433	913638	(865.7864, 1151.1266)(842.77234, 18573.277)(843.7764, 8289.1455)
TG(16:0/18:0/18:1(9Z))[iso6]	1	1	1	192160	160061	155513	347025	330203	330790	862287	843489	853989	1119515	1112617	1038997	912151	923433	913638	(865.7864, 1151.1266)(842.77234, 18573.277)(843.7764, 8289.1455)
TG(17:0/18:4(6Z,9Z,12Z,15Z)/20:5(5Z,8Z,11Z,14Z,17Z))[iso6]	1	1	1	1	1	1	1	1	1	1118899	902013	1104495	957289	924087	917844	1279125	1365948	1421174	(868.6764, 32119.178)(869.6777, 5124.3457)(891.6577, 557.98)
TG(15:0/18:3(9Z,12Z,15Z)/22:6(4Z,7Z,10Z,13Z,16Z,19Z))[iso6]	1	1	1	1	1	1	1	1	1	1118899	902013	1104495	957289	924087	917844	1279125	1365948	1421174	(868.6764, 32119.178)(869.6777, 5124.3457)(891.6577, 557.98)
TG(15:0/18:4(6Z,9Z,12Z,15Z)/22:5(7Z,10Z,13Z,16Z,19Z))[iso6]	1	1	1	1	1	1	1	1	1	1118899	902013	1104495	957289	924087	917844	1279125	1365948	1421174	(868.6764, 32119.178)(869.6777, 5124.3457)(891.6577, 557.98)
TG(15:0/20:4(5Z,8Z,11Z,14Z)/20:5(5Z,8Z,11Z,14Z,17Z))[iso6]	1	1	1	1	1	1	1	1	1	1118899	902013	1104495	957289	924087	917844	1279125	1365948	1421174	(868.6764, 32119.178)(869.6777, 5124.3457)(891.6577, 557.98)
TG(13:0/20:3(8Z,11Z,14Z)/22:6(4Z,7Z,10Z,13Z,16Z,19Z))[iso6]	1	1	1	1	1	1	1	1	1	1118899	902013	1104495	957289	924087	917844	1279125	1365948	1421174	(868.6764, 32119.178)(869.6777, 5124.3457)(891.6577, 557.98)
TG(13:0/20:4(5Z,8Z,11Z,14Z)/22:5(7Z,10Z,13Z,16Z,19Z))[iso6]	1	1	1	1	1	1	1	1	1	1118899	902013	1104495	957289	924087	917844	1279125	1365948	1421174	(868.6764, 32119.178)(869.6777, 5124.3457)(891.6577, 557.98)
TG(15:0/18:3(6Z,9Z,12Z)/22:6(4Z,7Z,10Z,13Z,16Z,19Z))[iso6]	1	1	1	1	1	1	1	1	1	1118899	902013	1104495	957289	924087	917844	1279125	1365948	1421174	(868.6764, 32119.178)(869.6777, 5124.3457)(891.6577, 557.98)
TG(13:0/20:5(5Z,8Z,11Z,14Z,17Z)/22:4(7Z,10Z,13Z,16Z))[iso6]	1	1	1	1	1	1	1	1	1	1118899	902013	1104495	957289	924087	917844	1279125	1365948	1421174	(868.6764, 32119.178)(869.6777, 5124.3457)(891.6577, 557.98)
TG(16:1(9Z)/18:2(9Z,12Z)/19:0)[iso6]	1	1	1	1	1	1	1	1	1	1	1	1	165868	170159	174514	196510	254331	230173	(875.76263, 11136.122)(875.7622, 10815.057)
TG(16:0/18:3(9Z,12Z,15Z)/19:0)[iso6]	1	1	1	1	1	1	1	1	1	1	1	1	165868	170159	174514	196510	254331	230173	(875.76263, 11136.122)(875.7622, 10815.057)
TG(14:0/18:3(9Z,12Z,15Z)/21:0)[iso6]	1	1	1	1	1	1	1	1	1	1	1	1	165868	170159	174514	196510	254331	230173	(875.76263, 11136.122)(875.7622, 10815.057)
TG(15:0/18:3(9Z,12Z,15Z)/20:0)[iso6]	1	1	1	1	1	1	1	1	1	1	1	1	165868	170159	174514	196510	254331	230173	(875.76263, 11136.122)(875.7622, 10815.057)
TG(17:0/18:0/18:3(9Z,12Z,15Z))[iso6]	1	1	1	1	1	1	1	1	1	1	1	1	165868	170159	174514	196510	254331	230173	(875.76263, 11136.122)(875.7622, 10815.057)
TG(15:0/18:3(6Z,9Z,12Z)/20:0)[iso6]	1	1	1	1	1	1	1	1	1	1	1	1	165868	170159	174514	196510	254331	230173	(875.76263, 11136.122)(875.7622, 10815.057)
TG(15:0/18:2(9Z,12Z)/20:1(11Z))[iso6]	1	1	1	1	1	1	1	1	1	1	1	1	165868	170159	174514	196510	254331	230173	(875.76263, 11136.122)(875.7622, 10815.057)
TG(17:0/18:0/18:3(6Z,9Z,12Z))[iso6]	1	1	1	1	1	1	1	1	1	1	1	1	165868	170159	174514	196510	254331	230173	(875.76263, 11136.122)(875.7622, 10815.057)
TG(16:0/18:3(6Z,9Z,12Z)/19:0)[iso6]	1	1	1	1	1	1	1	1	1	1	1	1	165868	170159	174514	196510	254331	230173	(875.76263, 11136.122)(875.7622, 10815.057)
TG(13:0/18:3(6Z,9Z,12Z)/22:0)[iso6]	1	1	1	1	1	1	1	1	1	1	1	1	165868	170159	174514	196510	254331	230173	(875.76263, 11136.122)(875.7622, 10815.057)
TG(14:0/18:3(6Z,9Z,12Z)/21:0)[iso6]	1	1	1	1	1	1	1	1	1	1	1	1	165868	170159	174514	196510	254331	230173	(875.76263, 11136.122)(875.7622, 10815.057)
TG(13:0/18:3(9Z,12Z,15Z)/22:0)[iso6]	1	1	1	1	1	1	1	1	1	1	1	1	165868	170159	174514	196510	254331	230173	(875.76263, 11136.122)(875.7622, 10815.057)
TG(13:0/20:1(11Z)/20:2(11Z,14Z))[iso6]	1	1	1	1	1	1	1	1	1	1	1	1	165868	170159	174514	196510	254331	230173	(875.76263, 11136.122)(875.7622, 10815.057)
TG(13:0/20:0/20:3(8Z,11Z,14Z))[iso6]	1	1	1	1	1	1	1	1	1	1	1	1	165868	170159	174514	196510	254331	230173	(875.76263, 11136.122)(875.7622, 10815.057)
TG(14:0/19:0/20:3(8Z,11Z,14Z))[iso6]	1	1	1	1	1	1	1	1	1	1	1	1	165868	170159	174514	196510	254331	230173	(875.76263, 11136.122)(875.7622, 10815.057)
TG(16:0/17:0/20:3(8Z,11Z,14Z))[iso6]	1	1	1	1	1	1	1	1	1	1	1	1	165868	170159	174514	196510	254331	230173	(875.76263, 11136.122)(875.7622, 10815.057)
TG(14:1(9Z)/19:0/20:2(11Z,14Z))[iso6]	1	1	1	1	1	1	1	1	1	1	1	1	165868	170159	174514	196510	254331	230173	(875.76263, 11136.122)(875.7622, 10815.057)
TG(14:1(9Z)/18:2(9Z,12Z)/21:0)[iso6]	1	1	1	1	1	1	1	1	1	1	1	1	165868	170159	174514	196510	254331	230173	(875.76263, 11136.122)(875.7622, 10815.057)
TG(16:1(9Z)/17:0/20:2(11Z,14Z))[iso6]	1	1	1	1	1	1	1	1	1	1	1	1	165868	170159	174514	196510	254331	230173	(875.76263, 11136.122)(875.7622, 10815.057)
TG(15:0/18:1(9Z)/20:2(11Z,14Z))[iso6]	1	1	1	1	1	1	1	1	1	1	1	1	165868	170159	174514	196510	254331	230173	(875.76263, 11136.122)(875.7622, 10815.057)
TG(12:0/20:3(8Z,11Z,14Z)/21:0)[iso6]	1	1	1	1	1	1	1	1	1	1	1	1	165868	170159	174514	196510	254331	230173	(875.76263, 11136.122)(875.7622, 10815.057)
TG(17:0/18:1(9Z)/18:2(9Z,12Z))[iso6]	1	1	1	1	1	1	1	1	1	1	1	1	165868	170159	174514	196510	254331	230173	(875.76263, 11136.122)(875.7622, 10815.057)
TG(15:0/18:0/20:3(8Z,11Z,14Z))[iso6]	1	1	1	1	1	1	1	1	1	1	1	1	165868	170159	174514	196510	254331	230173	(875.76263, 11136.122)(875.7622, 10815.057)
PC(O-22:0/22:5(7Z,10Z,13Z,16Z,19Z))	371389	388363	327600	246724	231048	1	1	1	1	397510	460229	348878	922789	800291	1	403369	438956	477460	(877.6702, 13826.083)(860.3262, 14450.582)(861.3267, 5387.8887)(904.68524, 12961.7295)(905.68774, 5325.4385)(906.6874, 977.92)(882.6675, 4149.366)
TG(16:0/18:2(9Z,12Z)/20:3(8Z,11Z,14Z))[iso6]	1	1	1	1	1	1	128429	121687	1	399249	417752	420553	509641	534831	525981	335453	341597	356799	(882.74146, 8404.577)(882.7428, 15131.693)(903.74884, 1365.4471)(885.7404, 1829.3398)
TG(12:0/20:0/22:5(7Z,10Z,13Z,16Z,19Z))[iso6]	1	1	1	1	1	1	128429	121687	1	399249	417752	420553	509641	534831	525981	335453	341597	356799	(882.74146, 8404.577)(882.7428, 15131.693)(903.74884, 1365.4471)(885.7404, 1829.3398)
TG(16:0/18:4(6Z,9Z,12Z,15Z)/20:1(11Z))[iso6]	1	1	1	1	1	1	128429	121687	1	399249	417752	420553	509641	534831	525981	335453	341597	356799	(882.74146, 8404.577)(882.7428, 15131.693)(903.74884, 1365.4471)(885.7404, 1829.3398)
TG(14:1(9Z)/20:0/20:4(5Z,8Z,11Z,14Z))[iso6]	1	1	1	1	1	1	128429	121687	1	399249	417752	420553	509641	534831	525981	335453	341597	356799	(882.74146, 8404.577)(882.7428, 15131.693)(903.74884, 1365.4471)(885.7404, 1829.3398)
TG(18:1(11Z)/16:0/20:4(5Z,8Z,11Z,14Z))[iso6]	1	1	1	1	1	1	128429	121687	1	399249	417752	420553	509641	534831	525981	335453	341597	356799	(882.74146, 8404.577)(882.7428, 15131.693)(903.74884, 1365.4471)(885.7404, 1829.3398)
TG(14:0/18:0/22:5(7Z,10Z,13Z,16Z,19Z))[iso6]	1	1	1	1	1	1	128429	121687	1	399249	417752	420553	509641	534831	525981	335453	341597	356799	(882.74146, 8404.577)(882.7428, 15131.693)(903.74884, 1365.4471)(885.7404, 1829.3398)
TG(16:1(9Z)/18:3(6Z,9Z,12Z)/20:1(11Z))[iso6]	1	1	1	1	1	1	128429	121687	1	399249	417752	420553	509641	534831	525981	335453	341597	356799	(882.74146, 8404.577)(882.7428, 15131.693)(903.74884, 1365.4471)(885.7404, 1829.3398)
TG(12:0/20:1(11Z)/22:4(7Z,10Z,13Z,16Z))[iso6]	1	1	1	1	1	1	128429	121687	1	399249	417752	420553	509641	534831	525981	335453	341597	356799	(882.74146, 8404.577)(882.7428, 15131.693)(903.74884, 1365.4471)(885.7404, 1829.3398)
TG(18:0/18:1(9Z)/18:4(6Z,9Z,12Z,15Z))[iso6]	1	1	1	1	1	1	128429	121687	1	399249	417752	420553	509641	534831	525981	335453	341597	356799	(882.74146, 8404.577)(882.7428, 15131.693)(903.74884, 1365.4471)(885.7404, 1829.3398)
TG(16:0/18:1(9Z)/20:4(5Z,8Z,11Z,14Z))[iso6]	1	1	1	1	1	1	128429	121687	1	399249	417752	420553	509641	534831	525981	335453	341597	356799	(882.74146, 8404.577)(882.7428, 15131.693)(903.74884, 1365.4471)(885.7404, 1829.3398)
TG(12:0/20:5(5Z,8Z,11Z,14Z,17Z)/22:0)[iso6]	1	1	1	1	1	1	128429	121687	1	399249	417752	420553	509641	534831	525981	335453	341597	356799	(882.74146, 8404.577)(882.7428, 15131.693)(903.74884, 1365.4471)(885.7404, 1829.3398)
TG(18:1(9Z)/18:1(9Z)/18:3(9Z,12Z,15Z))[iso3]	1	1	1	1	1	1	128429	121687	1	399249	417752	420553	509641	534831	525981	335453	341597	356799	(882.74146, 8404.577)(882.7428, 15131.693)(903.74884, 1365.4471)(885.7404, 1829.3398)
TG(18:0/18:2(9Z,12Z)/18:3(6Z,9Z,12Z))[iso6]	1	1	1	1	1	1	128429	121687	1	399249	417752	420553	509641	534831	525981	335453	341597	356799	(882.74146, 8404.577)(882.7428, 15131.693)(903.74884, 1365.4471)(885.7404, 1829.3398)
TG(16:1(9Z)/18:3(9Z,12Z,15Z)/20:1(11Z))[iso6]	1	1	1	1	1	1	128429	121687	1	399249	417752	420553	509641	534831	525981	335453	341597	356799	(882.74146, 8404.577)(882.7428, 15131.693)(903.74884, 1365.4471)(885.7404, 1829.3398)
TG(16:1(9Z)/18:4(6Z,9Z,12Z,15Z)/20:0)[iso6]	1	1	1	1	1	1	128429	121687	1	399249	417752	420553	509641	534831	525981	335453	341597	356799	(882.74146, 8404.577)(882.7428, 15131.693)(903.74884, 1365.4471)(885.7404, 1829.3398)
TG(14:1(9Z)/20:1(11Z)/20:3(8Z,11Z,14Z))[iso6]	1	1	1	1	1	1	128429	121687	1	399249	417752	420553	509641	534831	525981	335453	341597	356799	(882.74146, 8404.577)(882.7428, 15131.693)(903.74884, 1365.4471)(885.7404, 1829.3398)
TG(14:1(9Z)/18:0/22:4(7Z,10Z,13Z,16Z))[iso6]	1	1	1	1	1	1	128429	121687	1	399249	417752	420553	509641	534831	525981	335453	341597	356799	(882.74146, 8404.577)(882.7428, 15131.693)(903.74884, 1365.4471)(885.7404, 1829.3398)
TG(13:0/19:0/22:5(7Z,10Z,13Z,16Z,19Z))	1	1	1	1	1	1	128429	121687	1	399249	417752	420553	509641	534831	525981	335453	341597	356799	(882.74146, 8404.577)(882.7428, 15131.693)(903.74884, 1365.4471)(885.7404, 1829.3398)
TG(16:0/16:1(9Z)/22:4(7Z,10Z,13Z,16Z))[iso6]	1	1	1	1	1	1	128429	121687	1	399249	417752	420553	509641	534831	525981	335453	341597	356799	(882.74146, 8404.577)(882.7428, 15131.693)(903.74884, 1365.4471)(885.7404, 1829.3398)
TG(14:0/20:0/20:5(5Z,8Z,11Z,14Z,17Z))[iso6]	1	1	1	1	1	1	128429	121687	1	399249	417752	420553	509641	534831	525981	335453	341597	356799	(882.74146, 8404.577)(882.7428, 15131.693)(903.74884, 1365.4471)(885.7404, 1829.3398)
TG(16:1(9Z)/18:0/20:4(5Z,8Z,11Z,14Z))[iso6]	1	1	1	1	1	1	128429	121687	1	399249	417752	420553	509641	534831	525981	335453	341597	356799	(882.74146, 8404.577)(882.7428, 15131.693)(903.74884, 1365.4471)(885.7404, 1829.3398)
TG(18:1(9Z)/18:1(9Z)/18:3(6Z,9Z,12Z))[iso6]	1	1	1	1	1	1	128429	121687	1	399249	417752	420553	509641	534831	525981	335453	341597	356799	(882.74146, 8404.577)(882.7428, 15131.693)(903.74884, 1365.4471)(885.7404, 1829.3398)
TG(16:0/18:3(9Z,12Z,15Z)/20:2(11Z,14Z))[iso6]	1	1	1	1	1	1	128429	121687	1	399249	417752	420553	509641	534831	525981	335453	341597	356799	(882.74146, 8404.577)(882.7428, 15131.693)(903.74884, 1365.4471)(885.7404, 1829.3398)
TG(14:0/20:2(11Z,14Z)/20:3(8Z,11Z,14Z))[iso6]	1	1	1	1	1	1	128429	121687	1	399249	417752	420553	509641	534831	525981	335453	341597	356799	(882.74146, 8404.577)(882.7428, 15131.693)(903.74884, 1365.4471)(885.7404, 1829.3398)
TG(14:0/20:1(11Z)/20:4(5Z,8Z,11Z,14Z))[iso6]	1	1	1	1	1	1	128429	121687	1	399249	417752	420553	509641	534831	525981	335453	341597	356799	(882.74146, 8404.577)(882.7428, 15131.693)(903.74884, 1365.4471)(885.7404, 1829.3398)
TG(18:1(9Z)/18:1(9Z)/18:3(6Z,9Z,12Z))[iso3]	1	1	1	1	1	1	128429	121687	1	399249	417752	420553	509641	534831	525981	335453	341597	356799	(882.74146, 8404.577)(882.7428, 15131.693)(903.74884, 1365.4471)(885.7404, 1829.3398)
TG(18:2(9Z,12Z)/18:1(11Z)/18:2(9Z,12Z))[iso3]	1	1	1	1	1	1	128429	121687	1	399249	417752	420553	509641	534831	525981	335453	341597	356799	(882.74146, 8404.577)(882.7428, 15131.693)(903.74884, 1365.4471)(885.7404, 1829.3398)
TG(16:1(9Z)/18:2(9Z,12Z)/20:2(11Z,14Z))[iso6]	1	1	1	1	1	1	128429	121687	1	399249	417752	420553	509641	534831	525981	335453	341597	356799	(882.74146, 8404.577)(882.7428, 15131.693)(903.74884, 1365.4471)(885.7404, 1829.3398)
TG(18:0/18:2(9Z,12Z)/18:3(9Z,12Z,15Z))[iso6]	1	1	1	1	1	1	128429	121687	1	399249	417752	420553	509641	534831	525981	335453	341597	356799	(882.74146, 8404.577)(882.7428, 15131.693)(903.74884, 1365.4471)(885.7404, 1829.3398)
TG(14:1(9Z)/20:2(11Z,14Z)/20:2(11Z,14Z))[iso3]	1	1	1	1	1	1	128429	121687	1	399249	417752	420553	509641	534831	525981	335453	341597	356799	(882.74146, 8404.577)(882.7428, 15131.693)(903.74884, 1365.4471)(885.7404, 1829.3398)
TG(16:0/18:0/20:5(5Z,8Z,11Z,14Z,17Z))[iso6]	1	1	1	1	1	1	128429	121687	1	399249	417752	420553	509641	534831	525981	335453	341597	356799	(882.74146, 8404.577)(882.7428, 15131.693)(903.74884, 1365.4471)(885.7404, 1829.3398)
TG(13:0/20:5(5Z,8Z,11Z,14Z,17Z)/21:0)[iso6]	1	1	1	1	1	1	128429	121687	1	399249	417752	420553	509641	534831	525981	335453	341597	356799	(882.74146, 8404.577)(882.7428, 15131.693)(903.74884, 1365.4471)(885.7404, 1829.3398)
TG(16:1(9Z)/18:1(9Z)/20:3(8Z,11Z,14Z))[iso6]	1	1	1	1	1	1	128429	121687	1	399249	417752	420553	509641	534831	525981	335453	341597	356799	(882.74146, 8404.577)(882.7428, 15131.693)(903.74884, 1365.4471)(885.7404, 1829.3398)
TG(16:0/18:3(6Z,9Z,12Z)/20:2(11Z,14Z))[iso6]	1	1	1	1	1	1	128429	121687	1	399249	417752	420553	509641	534831	525981	335453	341597	356799	(882.74146, 8404.577)(882.7428, 15131.693)(903.74884, 1365.4471)(885.7404, 1829.3398)
TG(15:0/17:0/22:5(7Z,10Z,13Z,16Z,19Z))[iso6]	1	1	1	1	1	1	128429	121687	1	399249	417752	420553	509641	534831	525981	335453	341597	356799	(882.74146, 8404.577)(882.7428, 15131.693)(903.74884, 1365.4471)(885.7404, 1829.3398)
TG(17:0/17:0/20:5(5Z,8Z,11Z,14Z,17Z))[iso3]	1	1	1	1	1	1	128429	121687	1	399249	417752	420553	509641	534831	525981	335453	341597	356799	(882.74146, 8404.577)(882.7428, 15131.693)(903.74884, 1365.4471)(885.7404, 1829.3398)
TG(16:0/16:0/22:5(7Z,10Z,13Z,16Z,19Z))[iso3]	1	1	1	1	1	1	128429	121687	1	399249	417752	420553	509641	534831	525981	335453	341597	356799	(882.74146, 8404.577)(882.7428, 15131.693)(903.74884, 1365.4471)(885.7404, 1829.3398)
TG(14:0/18:1(9Z)/22:4(7Z,10Z,13Z,16Z))[iso6]	1	1	1	1	1	1	128429	121687	1	399249	417752	420553	509641	534831	525981	335453	341597	356799	(882.74146, 8404.577)(882.7428, 15131.693)(903.74884, 1365.4471)(885.7404, 1829.3398)
TG(18:2(9Z,12Z)/18:0/18:3(9Z,12Z,15Z))[iso6]	1	1	1	1	1	1	128429	121687	1	399249	417752	420553	509641	534831	525981	335453	341597	356799	(882.74146, 8404.577)(882.7428, 15131.693)(903.74884, 1365.4471)(885.7404, 1829.3398)
TG(15:0/19:0/20:5(5Z,8Z,11Z,14Z,17Z))[iso6]	1	1	1	1	1	1	128429	121687	1	399249	417752	420553	509641	534831	525981	335453	341597	356799	(882.74146, 8404.577)(882.7428, 15131.693)(903.74884, 1365.4471)(885.7404, 1829.3398)
TG(18:1(9Z)/18:2(9Z,12Z)/18:2(9Z,12Z))[iso3]	1	1	1	1	1	1	128429	121687	1	399249	417752	420553	509641	534831	525981	335453	341597	356799	(882.74146, 8404.577)(882.7428, 15131.693)(903.74884, 1365.4471)(885.7404, 1829.3398)
TG(14:1(9Z)/18:4(6Z,9Z,12Z,15Z)/22:0)[iso6]	1	1	1	1	1	1	128429	121687	1	399249	417752	420553	509641	534831	525981	335453	341597	356799	(882.74146, 8404.577)(882.7428, 15131.693)(903.74884, 1365.4471)(885.7404, 1829.3398)
TG(18:2(9Z,12Z)/16:0/20:5(5Z,8Z,11Z,14Z,17Z))[iso6]	1	1	1	1	1	1	128429	121687	1	349948	349423	365022	398155	448022	424281	353172	361258	378020	(882.74207, 15085.4795)(882.743, 15861.262)(903.748, 1142.5024)(887.738, 2214.1343)
TG(16:1(9Z)/18:2(9Z,12Z)/20:4(5Z,8Z,11Z,14Z))[iso6]	1	1	1	1	1	1	128429	121687	1	349948	349423	365022	398155	448022	424281	353172	361258	378020	(882.74207, 15085.4795)(882.743, 15861.262)(903.748, 1142.5024)(887.738, 2214.1343)
TG(18:2(9Z,12Z)/18:2(9Z,12Z)/18:3(9Z,12Z,15Z))[iso3]	1	1	1	1	1	1	128429	121687	1	349948	349423	365022	398155	448022	424281	353172	361258	378020	(882.74207, 15085.4795)(882.743, 15861.262)(903.748, 1142.5024)(887.738, 2214.1343)
TG(20:4(5Z,8Z,11Z,14Z)/16:0/18:3(9Z,12Z,15Z))[iso6]	1	1	1	1	1	1	128429	121687	1	349948	349423	365022	398155	448022	424281	353172	361258	378020	(882.74207, 15085.4795)(882.743, 15861.262)(903.748, 1142.5024)(887.738, 2214.1343)
TG(16:0/18:0/20:4(5Z,8Z,11Z,14Z))[iso6]	1	1	1	1	1	1	1	1	1	348847	364378	365173	472004	501754	509905	1	1	1	(882.7443, 20117.334)(872.7614, 1606.8135)(887.7383, 2538.715)
TG(14:0/18:4(6Z,9Z,12Z,15Z)/22:0)[iso6]	1	1	1	1	1	1	1	1	1	348847	364378	365173	472004	501754	509905	1	1	1	(882.7443, 20117.334)(872.7614, 1606.8135)(887.7383, 2538.715)
TG(14:0/20:0/20:4(5Z,8Z,11Z,14Z))[iso6]	1	1	1	1	1	1	1	1	1	348847	364378	365173	472004	501754	509905	1	1	1	(882.7443, 20117.334)(872.7614, 1606.8135)(887.7383, 2538.715)
TG(15:0/17:0/22:4(7Z,10Z,13Z,16Z))[iso6]	1	1	1	1	1	1	1	1	1	348847	364378	365173	472004	501754	509905	1	1	1	(882.7443, 20117.334)(872.7614, 1606.8135)(887.7383, 2538.715)
TG(12:0/20:0/22:4(7Z,10Z,13Z,16Z))[iso6]	1	1	1	1	1	1	1	1	1	348847	364378	365173	472004	501754	509905	1	1	1	(882.7443, 20117.334)(872.7614, 1606.8135)(887.7383, 2538.715)
TG(14:0/20:1(11Z)/20:3(8Z,11Z,14Z))[iso6]	1	1	1	1	1	1	1	1	1	348847	364378	365173	472004	501754	509905	1	1	1	(882.7443, 20117.334)(872.7614, 1606.8135)(887.7383, 2538.715)
TG(13:0/19:0/22:4(7Z,10Z,13Z,16Z))[iso6]	1	1	1	1	1	1	1	1	1	348847	364378	365173	472004	501754	509905	1	1	1	(882.7443, 20117.334)(872.7614, 1606.8135)(887.7383, 2538.715)
TG(14:1(9Z)/20:0/20:3(8Z,11Z,14Z))[iso6]	1	1	1	1	1	1	1	1	1	348847	364378	365173	472004	501754	509905	1	1	1	(882.7443, 20117.334)(872.7614, 1606.8135)(887.7383, 2538.715)
TG(17:0/18:4(6Z,9Z,12Z,15Z)/19:0)[iso6]	1	1	1	1	1	1	1	1	1	348847	364378	365173	472004	501754	509905	1	1	1	(882.7443, 20117.334)(872.7614, 1606.8135)(887.7383, 2538.715)
TG(18:0/18:2(9Z,12Z)/18:2(9Z,12Z))[iso3]	1	1	1	1	1	1	1	1	1	348847	364378	365173	472004	501754	509905	1	1	1	(882.7443, 20117.334)(872.7614, 1606.8135)(887.7383, 2538.715)
TG(16:0/18:2(9Z,12Z)/20:2(11Z,14Z))[iso6]	1	1	1	1	1	1	1	1	1	348847	364378	365173	472004	501754	509905	1	1	1	(882.7443, 20117.334)(872.7614, 1606.8135)(887.7383, 2538.715)
TG(14:1(9Z)/18:3(6Z,9Z,12Z)/22:0)[iso6]	1	1	1	1	1	1	1	1	1	348847	364378	365173	472004	501754	509905	1	1	1	(882.7443, 20117.334)(872.7614, 1606.8135)(887.7383, 2538.715)
TG(16:0/18:3(9Z,12Z,15Z)/20:1(11Z))[iso6]	1	1	1	1	1	1	1	1	1	348847	364378	365173	472004	501754	509905	1	1	1	(882.7443, 20117.334)(872.7614, 1606.8135)(887.7383, 2538.715)
TG(16:1(9Z)/18:1(9Z)/20:2(11Z,14Z))[iso6]	1	1	1	1	1	1	1	1	1	348847	364378	365173	472004	501754	509905	1	1	1	(882.7443, 20117.334)(872.7614, 1606.8135)(887.7383, 2538.715)
TG(13:0/20:4(5Z,8Z,11Z,14Z)/21:0)[iso6]	1	1	1	1	1	1	1	1	1	348847	364378	365173	472004	501754	509905	1	1	1	(882.7443, 20117.334)(872.7614, 1606.8135)(887.7383, 2538.715)
TG(16:0/16:0/22:4(7Z,10Z,13Z,16Z))[iso3]	1	1	1	1	1	1	1	1	1	348847	364378	365173	472004	501754	509905	1	1	1	(882.7443, 20117.334)(872.7614, 1606.8135)(887.7383, 2538.715)
TG(16:1(9Z)/18:3(9Z,12Z,15Z)/20:0)[iso6]	1	1	1	1	1	1	1	1	1	348847	364378	365173	472004	501754	509905	1	1	1	(882.7443, 20117.334)(872.7614, 1606.8135)(887.7383, 2538.715)
TG(16:1(9Z)/18:0/20:3(8Z,11Z,14Z))[iso6]	1	1	1	1	1	1	1	1	1	348847	364378	365173	472004	501754	509905	1	1	1	(882.7443, 20117.334)(872.7614, 1606.8135)(887.7383, 2538.715)
TG(14:1(9Z)/18:3(9Z,12Z,15Z)/22:0)[iso6]	1	1	1	1	1	1	1	1	1	348847	364378	365173	472004	501754	509905	1	1	1	(882.7443, 20117.334)(872.7614, 1606.8135)(887.7383, 2538.715)
TG(16:0/18:1(9Z)/20:3(8Z,11Z,14Z))[iso6]	1	1	1	1	1	1	1	1	1	348847	364378	365173	472004	501754	509905	1	1	1	(882.7443, 20117.334)(872.7614, 1606.8135)(887.7383, 2538.715)
TG(17:0/17:0/20:4(5Z,8Z,11Z,14Z))[iso3]	1	1	1	1	1	1	1	1	1	348847	364378	365173	472004	501754	509905	1	1	1	(882.7443, 20117.334)(872.7614, 1606.8135)(887.7383, 2538.715)
TG(15:0/18:4(6Z,9Z,12Z,15Z)/21:0)[iso6]	1	1	1	1	1	1	1	1	1	348847	364378	365173	472004	501754	509905	1	1	1	(882.7443, 20117.334)(872.7614, 1606.8135)(887.7383, 2538.715)
TG(14:1(9Z)/20:1(11Z)/20:2(11Z,14Z))[iso6]	1	1	1	1	1	1	1	1	1	348847	364378	365173	472004	501754	509905	1	1	1	(882.7443, 20117.334)(872.7614, 1606.8135)(887.7383, 2538.715)
TG(16:0/18:3(6Z,9Z,12Z)/20:1(11Z))[iso6]	1	1	1	1	1	1	1	1	1	348847	364378	365173	472004	501754	509905	1	1	1	(882.7443, 20117.334)(872.7614, 1606.8135)(887.7383, 2538.715)
TG(18:0/18:1(9Z)/18:3(9Z,12Z,15Z))[iso6]	1	1	1	1	1	1	1	1	1	348847	364378	365173	472004	501754	509905	1	1	1	(882.7443, 20117.334)(872.7614, 1606.8135)(887.7383, 2538.715)
TG(16:1(9Z)/18:3(6Z,9Z,12Z)/20:0)[iso6]	1	1	1	1	1	1	1	1	1	348847	364378	365173	472004	501754	509905	1	1	1	(882.7443, 20117.334)(872.7614, 1606.8135)(887.7383, 2538.715)
TG(18:1(9Z)/18:1(9Z)/18:2(9Z,12Z))[iso3]	1	1	1	1	1	1	1	1	1	348847	364378	365173	472004	501754	509905	1	1	1	(882.7443, 20117.334)(872.7614, 1606.8135)(887.7383, 2538.715)
TG(14:0/20:2(11Z,14Z)/20:2(11Z,14Z))[iso3]	1	1	1	1	1	1	1	1	1	348847	364378	365173	472004	501754	509905	1	1	1	(882.7443, 20117.334)(872.7614, 1606.8135)(887.7383, 2538.715)
TG(15:0/19:0/20:4(5Z,8Z,11Z,14Z))[iso6]	1	1	1	1	1	1	1	1	1	348847	364378	365173	472004	501754	509905	1	1	1	(882.7443, 20117.334)(872.7614, 1606.8135)(887.7383, 2538.715)
TG(16:0/18:4(6Z,9Z,12Z,15Z)/20:0)[iso6]	1	1	1	1	1	1	1	1	1	348847	364378	365173	472004	501754	509905	1	1	1	(882.7443, 20117.334)(872.7614, 1606.8135)(887.7383, 2538.715)
TG(12:0/20:4(5Z,8Z,11Z,14Z)/22:0)[iso6]	1	1	1	1	1	1	1	1	1	348847	364378	365173	472004	501754	509905	1	1	1	(882.7443, 20117.334)(872.7614, 1606.8135)(887.7383, 2538.715)
TG(14:0/18:0/22:4(7Z,10Z,13Z,16Z))[iso6]	1	1	1	1	1	1	1	1	1	348847	364378	365173	472004	501754	509905	1	1	1	(882.7443, 20117.334)(872.7614, 1606.8135)(887.7383, 2538.715)
TG(16:1(9Z)/18:2(9Z,12Z)/20:1(11Z))[iso6]	1	1	1	1	1	1	1	1	1	348847	364378	365173	472004	501754	509905	1	1	1	(882.7443, 20117.334)(872.7614, 1606.8135)(887.7383, 2538.715)
TG(16:0/18:0/20:2(11Z,14Z))[iso6]	1	1	1	1	1	1	1	1	1	1	1	1	149297	169103	162210	1	1	1	(887.8107, 8477.146)(894.8029, 775.6233)
TG(14:0/18:2(9Z,12Z)/22:0)[iso6]	1	1	1	1	1	1	1	1	1	1	1	1	149297	169103	162210	1	1	1	(887.8107, 8477.146)(894.8029, 775.6233)
TG(13:0/20:2(11Z,14Z)/21:0)[iso6]	1	1	1	1	1	1	1	1	1	1	1	1	149297	169103	162210	1	1	1	(887.8107, 8477.146)(894.8029, 775.6233)
TG(17:0/17:0/20:2(11Z,14Z))[iso3]	1	1	1	1	1	1	1	1	1	1	1	1	149297	169103	162210	1	1	1	(887.8107, 8477.146)(894.8029, 775.6233)
TG(16:0/18:2(9Z,12Z)/20:0)[iso6]	1	1	1	1	1	1	1	1	1	1	1	1	149297	169103	162210	1	1	1	(887.8107, 8477.146)(894.8029, 775.6233)
TG(12:0/20:2(11Z,14Z)/22:0)[iso6]	1	1	1	1	1	1	1	1	1	1	1	1	149297	169103	162210	1	1	1	(887.8107, 8477.146)(894.8029, 775.6233)
TG(16:0/18:1(9Z)/20:1(11Z))[iso6]	1	1	1	1	1	1	1	1	1	1	1	1	149297	169103	162210	1	1	1	(887.8107, 8477.146)(894.8029, 775.6233)
TG(15:0/18:2(9Z,12Z)/21:0)[iso6]	1	1	1	1	1	1	1	1	1	1	1	1	149297	169103	162210	1	1	1	(887.8107, 8477.146)(894.8029, 775.6233)
TG(18:0/18:1(9Z)/18:1(9Z))[iso3]	1	1	1	1	1	1	1	1	1	1	1	1	149297	169103	162210	1	1	1	(887.8107, 8477.146)(894.8029, 775.6233)
TG(16:1(9Z)/18:0/20:1(11Z))[iso6]	1	1	1	1	1	1	1	1	1	1	1	1	149297	169103	162210	1	1	1	(887.8107, 8477.146)(894.8029, 775.6233)
TG(15:0/19:0/20:2(11Z,14Z))[iso6]	1	1	1	1	1	1	1	1	1	1	1	1	149297	169103	162210	1	1	1	(887.8107, 8477.146)(894.8029, 775.6233)
TG(16:1(9Z)/18:1(9Z)/20:0)[iso6]	1	1	1	1	1	1	1	1	1	1	1	1	149297	169103	162210	1	1	1	(887.8107, 8477.146)(894.8029, 775.6233)
TG(14:1(9Z)/20:0/20:1(11Z))[iso6]	1	1	1	1	1	1	1	1	1	1	1	1	149297	169103	162210	1	1	1	(887.8107, 8477.146)(894.8029, 775.6233)
TG(16:1(9Z)/16:1(9Z)/22:0)[iso3]	1	1	1	1	1	1	1	1	1	1	1	1	149297	169103	162210	1	1	1	(887.8107, 8477.146)(894.8029, 775.6233)
TG(14:0/20:1(11Z)/20:1(11Z))[iso3]	1	1	1	1	1	1	1	1	1	1	1	1	149297	169103	162210	1	1	1	(887.8107, 8477.146)(894.8029, 775.6233)
TG(17:0/18:2(9Z,12Z)/19:0)[iso6]	1	1	1	1	1	1	1	1	1	1	1	1	149297	169103	162210	1	1	1	(887.8107, 8477.146)(894.8029, 775.6233)
TG(14:1(9Z)/18:1(9Z)/22:0)[iso6]	1	1	1	1	1	1	1	1	1	1	1	1	149297	169103	162210	1	1	1	(887.8107, 8477.146)(894.8029, 775.6233)
TG(16:0/16:1(9Z)/22:1(13Z))[iso6]	1	1	1	1	1	1	1	1	1	1	1	1	149297	169103	162210	1	1	1	(887.8107, 8477.146)(894.8029, 775.6233)
TG(14:0/20:0/20:2(11Z,14Z))[iso6]	1	1	1	1	1	1	1	1	1	1	1	1	149297	169103	162210	1	1	1	(887.8107, 8477.146)(894.8029, 775.6233)
TG(18:0/18:0/18:1(9Z))[iso3]	1	1	1	1	1	1	1	1	1	186445	181785	162769	432996	459437	463943	412235	549793	517402	(891.5087, 1738.2368)(893.8489, 4382.912)(894.8496, 1072.592)(895.8472, 391.055)(871.82227, 3547.5203)(872.8249, 6413.3535)(875.8203, 15375.507)(876.8222, 380.1367)
TG(18:0/18:0/18:0)	1	1	1	1	1	1	1	1	1	96662	92695	89979	320902	331046	341767	309561	397500	359373	(891.8513, 6585.4165)(893.8499, 4153.233)(894.85034, 208.91)(872.8249, 7062.9336)(892.8449, 1877.3534)(893.84766, 4880.277)(894.8489, 1761.2833)(896.8462, 623.6767)(898.84485, 1421.595)(878.7362, 9263.25)(877.083, 3184.5276)(880.8577, 5083.54)
TG(16:0/18:0/20:0)[iso6]	1	1	1	1	1	1	1	1	1	96662	92695	89979	320902	331046	341767	309561	397500	359373	(891.8513, 6585.4165)(893.8499, 4153.233)(894.85034, 208.91)(872.8249, 7062.9336)(892.8449, 1877.3534)(893.84766, 4880.277)(894.8489, 1761.2833)(896.8462, 623.6767)(898.84485, 1421.595)(878.7362, 9263.25)(877.083, 3184.5276)(880.8577, 5083.54)
Tylosin	1	1	1	1	1	1	1	1	1	236012	248300	266407	371445	472204	335503	1	1	1	(898.5303, 14052.095)(899.5365, 5319.44)(920.5216, 850.44495)
TG(15:0/20:3(8Z,11Z,14Z)/20:4(5Z,8Z,11Z,14Z))[iso6]	1	1	1	1	1	1	1	1	1	1	1	1	127686	99663	1	1	1	1	(898.7514, 359.94)(880.7795, 381.22)(898.7505, 301.12)
TG(15:0/18:1(9Z)/22:6(4Z,7Z,10Z,13Z,16Z,19Z))[iso6]	1	1	1	1	1	1	1	1	1	1	1	1	127686	99663	1	1	1	1	(898.7514, 359.94)(880.7795, 381.22)(898.7505, 301.12)
TG(17:0/18:3(9Z,12Z,15Z)/20:4(5Z,8Z,11Z,14Z))[iso6]	1	1	1	1	1	1	1	1	1	1	1	1	127686	99663	1	1	1	1	(898.7514, 359.94)(880.7795, 381.22)(898.7505, 301.12)
TG(18:3(6Z,9Z,12Z)/18:4(6Z,9Z,12Z,15Z)/19:0)[iso6]	1	1	1	1	1	1	1	1	1	1	1	1	127686	99663	1	1	1	1	(898.7514, 359.94)(880.7795, 381.22)(898.7505, 301.12)
TG(15:0/20:2(11Z,14Z)/20:5(5Z,8Z,11Z,14Z,17Z))[iso6]	1	1	1	1	1	1	1	1	1	1	1	1	127686	99663	1	1	1	1	(898.7514, 359.94)(880.7795, 381.22)(898.7505, 301.12)
TG(17:0/18:3(6Z,9Z,12Z)/20:4(5Z,8Z,11Z,14Z))[iso6]	1	1	1	1	1	1	1	1	1	1	1	1	127686	99663	1	1	1	1	(898.7514, 359.94)(880.7795, 381.22)(898.7505, 301.12)
TG(13:0/20:2(11Z,14Z)/22:5(7Z,10Z,13Z,16Z,19Z))[iso6]	1	1	1	1	1	1	1	1	1	1	1	1	127686	99663	1	1	1	1	(898.7514, 359.94)(880.7795, 381.22)(898.7505, 301.12)
TG(15:0/18:3(9Z,12Z,15Z)/22:4(7Z,10Z,13Z,16Z))[iso6]	1	1	1	1	1	1	1	1	1	1	1	1	127686	99663	1	1	1	1	(898.7514, 359.94)(880.7795, 381.22)(898.7505, 301.12)
TG(16:1(9Z)/17:0/22:6(4Z,7Z,10Z,13Z,16Z,19Z))[iso6]	1	1	1	1	1	1	1	1	1	1	1	1	127686	99663	1	1	1	1	(898.7514, 359.94)(880.7795, 381.22)(898.7505, 301.12)
TG(13:0/20:3(8Z,11Z,14Z)/22:4(7Z,10Z,13Z,16Z))[iso6]	1	1	1	1	1	1	1	1	1	1	1	1	127686	99663	1	1	1	1	(898.7514, 359.94)(880.7795, 381.22)(898.7505, 301.12)
TG(15:0/18:3(6Z,9Z,12Z)/22:4(7Z,10Z,13Z,16Z))[iso6]	1	1	1	1	1	1	1	1	1	1	1	1	127686	99663	1	1	1	1	(898.7514, 359.94)(880.7795, 381.22)(898.7505, 301.12)
TG(17:0/18:2(9Z,12Z)/20:5(5Z,8Z,11Z,14Z,17Z))[iso6]	1	1	1	1	1	1	1	1	1	1	1	1	127686	99663	1	1	1	1	(898.7514, 359.94)(880.7795, 381.22)(898.7505, 301.12)
TG(17:0/18:4(6Z,9Z,12Z,15Z)/20:3(8Z,11Z,14Z))[iso6]	1	1	1	1	1	1	1	1	1	1	1	1	127686	99663	1	1	1	1	(898.7514, 359.94)(880.7795, 381.22)(898.7505, 301.12)
TG(14:1(9Z)/19:0/22:6(4Z,7Z,10Z,13Z,16Z,19Z))[iso6]	1	1	1	1	1	1	1	1	1	1	1	1	127686	99663	1	1	1	1	(898.7514, 359.94)(880.7795, 381.22)(898.7505, 301.12)
TG(13:0/20:1(11Z)/22:6(4Z,7Z,10Z,13Z,16Z,19Z))[iso6]	1	1	1	1	1	1	1	1	1	1	1	1	127686	99663	1	1	1	1	(898.7514, 359.94)(880.7795, 381.22)(898.7505, 301.12)
TG(15:0/18:2(9Z,12Z)/22:5(7Z,10Z,13Z,16Z,19Z))[iso6]	1	1	1	1	1	1	1	1	1	1	1	1	127686	99663	1	1	1	1	(898.7514, 359.94)(880.7795, 381.22)(898.7505, 301.12)
TG(18:3(9Z,12Z,15Z)/18:4(6Z,9Z,12Z,15Z)/19:0)[iso6]	1	1	1	1	1	1	1	1	1	1	1	1	127686	99663	1	1	1	1	(898.7514, 359.94)(880.7795, 381.22)(898.7505, 301.12)
TG(13:0/20:1(11Z)/22:5(7Z,10Z,13Z,16Z,19Z))[iso6]	1	1	1	1	1	1	1	1	1	235870	259155	255340	165868	170159	174514	196510	254331	230173	(898.75653, 14310.07)(875.7622, 10815.057)(876.5454, 7355.869)(881.43774, 5240.2334)(882.7451, 14094.77)
TG(14:1(9Z)/20:5(5Z,8Z,11Z,14Z,17Z)/21:0)[iso6]	1	1	1	1	1	1	1	1	1	235870	259155	255340	165868	170159	174514	196510	254331	230173	(898.75653, 14310.07)(875.7622, 10815.057)(876.5454, 7355.869)(881.43774, 5240.2334)(882.7451, 14094.77)
TG(16:0/17:0/22:6(4Z,7Z,10Z,13Z,16Z,19Z))[iso6]	1	1	1	1	1	1	1	1	1	235870	259155	255340	165868	170159	174514	196510	254331	230173	(898.75653, 14310.07)(875.7622, 10815.057)(876.5454, 7355.869)(881.43774, 5240.2334)(882.7451, 14094.77)
TG(17:0/18:3(9Z,12Z,15Z)/20:3(8Z,11Z,14Z))[iso6]	1	1	1	1	1	1	1	1	1	235870	259155	255340	165868	170159	174514	196510	254331	230173	(898.75653, 14310.07)(875.7622, 10815.057)(876.5454, 7355.869)(881.43774, 5240.2334)(882.7451, 14094.77)
TG(16:1(9Z)/17:0/22:5(7Z,10Z,13Z,16Z,19Z))[iso6]	1	1	1	1	1	1	1	1	1	235870	259155	255340	165868	170159	174514	196510	254331	230173	(898.75653, 14310.07)(875.7622, 10815.057)(876.5454, 7355.869)(881.43774, 5240.2334)(882.7451, 14094.77)
TG(15:0/18:2(9Z,12Z)/22:4(7Z,10Z,13Z,16Z))[iso6]	1	1	1	1	1	1	1	1	1	235870	259155	255340	165868	170159	174514	196510	254331	230173	(898.75653, 14310.07)(875.7622, 10815.057)(876.5454, 7355.869)(881.43774, 5240.2334)(882.7451, 14094.77)
TG(12:0/21:0/22:6(4Z,7Z,10Z,13Z,16Z,19Z))[iso6]	1	1	1	1	1	1	1	1	1	235870	259155	255340	165868	170159	174514	196510	254331	230173	(898.75653, 14310.07)(875.7622, 10815.057)(876.5454, 7355.869)(881.43774, 5240.2334)(882.7451, 14094.77)
TG(13:0/20:0/22:6(4Z,7Z,10Z,13Z,16Z,19Z))[iso6]	1	1	1	1	1	1	1	1	1	235870	259155	255340	165868	170159	174514	196510	254331	230173	(898.75653, 14310.07)(875.7622, 10815.057)(876.5454, 7355.869)(881.43774, 5240.2334)(882.7451, 14094.77)
TG(18:3(9Z,12Z,15Z)/18:3(9Z,12Z,15Z)/19:0)[iso3]	1	1	1	1	1	1	1	1	1	235870	259155	255340	165868	170159	174514	196510	254331	230173	(898.75653, 14310.07)(875.7622, 10815.057)(876.5454, 7355.869)(881.43774, 5240.2334)(882.7451, 14094.77)
TG(17:0/18:2(9Z,12Z)/20:4(5Z,8Z,11Z,14Z))[iso6]	1	1	1	1	1	1	1	1	1	235870	259155	255340	165868	170159	174514	196510	254331	230173	(898.75653, 14310.07)(875.7622, 10815.057)(876.5454, 7355.869)(881.43774, 5240.2334)(882.7451, 14094.77)
TG(17:0/18:1(9Z)/20:5(5Z,8Z,11Z,14Z,17Z))[iso6]	1	1	1	1	1	1	1	1	1	235870	259155	255340	165868	170159	174514	196510	254331	230173	(898.75653, 14310.07)(875.7622, 10815.057)(876.5454, 7355.869)(881.43774, 5240.2334)(882.7451, 14094.77)
TG(14:1(9Z)/19:0/22:5(7Z,10Z,13Z,16Z,19Z))[iso6]	1	1	1	1	1	1	1	1	1	235870	259155	255340	165868	170159	174514	196510	254331	230173	(898.75653, 14310.07)(875.7622, 10815.057)(876.5454, 7355.869)(881.43774, 5240.2334)(882.7451, 14094.77)
TG(14:0/19:0/22:6(4Z,7Z,10Z,13Z,16Z,19Z))[iso6]	1	1	1	1	1	1	1	1	1	235870	259155	255340	165868	170159	174514	196510	254331	230173	(898.75653, 14310.07)(875.7622, 10815.057)(876.5454, 7355.869)(881.43774, 5240.2334)(882.7451, 14094.77)
TG(18:3(6Z,9Z,12Z)/18:3(9Z,12Z,15Z)/19:0)[iso6]	1	1	1	1	1	1	1	1	1	235870	259155	255340	165868	170159	174514	196510	254331	230173	(898.75653, 14310.07)(875.7622, 10815.057)(876.5454, 7355.869)(881.43774, 5240.2334)(882.7451, 14094.77)
TG(15:0/18:0/22:6(4Z,7Z,10Z,13Z,16Z,19Z))[iso6]	1	1	1	1	1	1	1	1	1	235870	259155	255340	165868	170159	174514	196510	254331	230173	(898.75653, 14310.07)(875.7622, 10815.057)(876.5454, 7355.869)(881.43774, 5240.2334)(882.7451, 14094.77)
TG(17:0/18:3(6Z,9Z,12Z)/20:3(8Z,11Z,14Z))[iso6]	1	1	1	1	1	1	1	1	1	235870	259155	255340	165868	170159	174514	196510	254331	230173	(898.75653, 14310.07)(875.7622, 10815.057)(876.5454, 7355.869)(881.43774, 5240.2334)(882.7451, 14094.77)
TG(15:0/18:1(9Z)/22:5(7Z,10Z,13Z,16Z,19Z))[iso6]	1	1	1	1	1	1	1	1	1	235870	259155	255340	165868	170159	174514	196510	254331	230173	(898.75653, 14310.07)(875.7622, 10815.057)(876.5454, 7355.869)(881.43774, 5240.2334)(882.7451, 14094.77)
TG(18:3(6Z,9Z,12Z)/18:3(6Z,9Z,12Z)/19:0)[iso3]	1	1	1	1	1	1	1	1	1	235870	259155	255340	165868	170159	174514	196510	254331	230173	(898.75653, 14310.07)(875.7622, 10815.057)(876.5454, 7355.869)(881.43774, 5240.2334)(882.7451, 14094.77)
TG(16:1(9Z)/19:0/20:5(5Z,8Z,11Z,14Z,17Z))[iso6]	1	1	1	1	1	1	1	1	1	235870	259155	255340	165868	170159	174514	196510	254331	230173	(898.75653, 14310.07)(875.7622, 10815.057)(876.5454, 7355.869)(881.43774, 5240.2334)(882.7451, 14094.77)
TG(17:0/18:4(6Z,9Z,12Z,15Z)/20:2(11Z,14Z))[iso6]	1	1	1	1	1	1	1	1	1	235870	259155	255340	165868	170159	174514	196510	254331	230173	(898.75653, 14310.07)(875.7622, 10815.057)(876.5454, 7355.869)(881.43774, 5240.2334)(882.7451, 14094.77)
TG(13:0/20:2(11Z,14Z)/22:4(7Z,10Z,13Z,16Z))[iso6]	1	1	1	1	1	1	1	1	1	235870	259155	255340	165868	170159	174514	196510	254331	230173	(898.75653, 14310.07)(875.7622, 10815.057)(876.5454, 7355.869)(881.43774, 5240.2334)(882.7451, 14094.77)
TG(15:0/20:2(11Z,14Z)/20:4(5Z,8Z,11Z,14Z))[iso6]	1	1	1	1	1	1	1	1	1	235870	259155	255340	165868	170159	174514	196510	254331	230173	(898.75653, 14310.07)(875.7622, 10815.057)(876.5454, 7355.869)(881.43774, 5240.2334)(882.7451, 14094.77)
TG(15:0/20:3(8Z,11Z,14Z)/20:3(8Z,11Z,14Z))[iso3]	1	1	1	1	1	1	1	1	1	235870	259155	255340	165868	170159	174514	196510	254331	230173	(898.75653, 14310.07)(875.7622, 10815.057)(876.5454, 7355.869)(881.43774, 5240.2334)(882.7451, 14094.77)
TG(18:2(9Z,12Z)/18:4(6Z,9Z,12Z,15Z)/19:0)[iso6]	1	1	1	1	1	1	1	1	1	235870	259155	255340	1	1	1	1	1	1	(898.75653, 14310.07)(878.11163, 437.49332)(881.43774, 5240.2334)(882.7451, 14094.77)
TG(15:0/20:1(11Z)/20:5(5Z,8Z,11Z,14Z,17Z))[iso6]	1	1	1	1	1	1	1	1	1	235870	259155	255340	1	1	1	1	1	1	(898.75653, 14310.07)(878.11163, 437.49332)(881.43774, 5240.2334)(882.7451, 14094.77)
PC(24:0/20:1(11Z))	213126	223597	188416	1	1	1	294498	292702	302443	177338	334147	347189	439894	479459	461553	330303	331736	356799	(903.7469, 211.63)(882.7409, 13074.137)(885.7404, 206.78)(887.7365, 201.48)(902.08466, 872.4983)(903.74884, 1622.746)(882.7432, 17736.021)(923.72107, 12057.615)(927.7159, 7436.887)(906.40985, 5600.0063)(905.6893, 4157.64)
PC(22:0/22:1(13Z))	213126	223597	188416	1	1	1	294498	292702	302443	177338	334147	347189	439894	479459	461553	330303	331736	356799	(903.7469, 211.63)(882.7409, 13074.137)(885.7404, 206.78)(887.7365, 201.48)(902.08466, 872.4983)(903.74884, 1622.746)(882.7432, 17736.021)(923.72107, 12057.615)(927.7159, 7436.887)(906.40985, 5600.0063)(905.6893, 4157.64)
PC(20:0/24:1(15Z))	213126	223597	188416	1	1	1	294498	292702	302443	177338	334147	347189	439894	479459	461553	330303	331736	356799	(903.7469, 211.63)(882.7409, 13074.137)(885.7404, 206.78)(887.7365, 201.48)(902.08466, 872.4983)(903.74884, 1622.746)(882.7432, 17736.021)(923.72107, 12057.615)(927.7159, 7436.887)(906.40985, 5600.0063)(905.6893, 4157.64)
PC(o-22:1(13Z)/22:3(10Z,13Z,16Z))	104511	106638	90810	1	1	1	261876	252129	258382	135112	128731	136839	310043	251156	189096	1	1	1	(904.1961, 11918.198)(906.6949, 4109.774)(906.6874, 977.92)
PC(o-24:0/20:4(8Z,11Z,14Z,17Z))	104511	106638	90810	1	1	1	261876	252129	258382	135112	128731	136839	310043	251156	189096	1	1	1	(904.1961, 11918.198)(906.6949, 4109.774)(906.6874, 977.92)
TG(15:0/24:1(15Z)/18:1(9Z))	1	1	1	1	1	1	1	1	1	170836	175231	162145	148784	156754	153813	151288	154717	156358	(929.84155, 8251.63)(936.8347, 10945.981)
TG(24:0/15:0/18:2(9Z,12Z))	1	1	1	1	1	1	1	1	1	170836	175231	162145	148784	156754	153813	151288	154717	156358	(929.84155, 8251.63)(936.8347, 10945.981)
TG(15:0/22:1(13Z)/20:1(11Z))	1	1	1	1	1	1	1	1	1	170836	175231	162145	148784	156754	153813	151288	154717	156358	(929.84155, 8251.63)(936.8347, 10945.981)
TG(20:1(11Z)/15:0/22:1(13Z))	1	1	1	1	1	1	1	1	1	170836	175231	162145	148784	156754	153813	151288	154717	156358	(929.84155, 8251.63)(936.8347, 10945.981)
TG(15:0/24:0/18:2(9Z,12Z))	1	1	1	1	1	1	1	1	1	170836	175231	162145	148784	156754	153813	151288	154717	156358	(929.84155, 8251.63)(936.8347, 10945.981)
TG(15:0/18:1(9Z)/24:1(15Z))	1	1	1	1	1	1	1	1	1	170836	175231	162145	148784	156754	153813	151288	154717	156358	(929.84155, 8251.63)(936.8347, 10945.981)
TG(15:0/18:2(9Z,12Z)/24:0)	1	1	1	1	1	1	1	1	1	170836	175231	162145	148784	156754	153813	151288	154717	156358	(929.84155, 8251.63)(936.8347, 10945.981)
TG(18:1(9Z)/15:0/24:1(15Z))	1	1	1	1	1	1	1	1	1	170836	175231	162145	148784	156754	153813	151288	154717	156358	(929.84155, 8251.63)(936.8347, 10945.981)
PC(24:0/22:2(6Z,13Z))	120995	132090	122683	1	1	1	189912	1	1	211709	216002	144358	1	1	1	1	1	1	(948.7119, 7088.117)(949.71497, 2578.725)(930.7097, 1622.6066)(931.7119, 714.11993)
TG(24:0/15:0/20:4(5Z,8Z,11Z,14Z))	1	1	1	1	1	1	1	1	1	231438	101292	103554	206776	210651	216724	209517	206795	214008	(958.8594, 6312.4746)(937.05676, 7927.1943)(936.8341, 9983.399)
TG(15:0/22:0/22:4(7Z,10Z,13Z,16Z))	1	1	1	1	1	1	1	1	1	231438	101292	103554	206776	210651	216724	209517	206795	214008	(958.8594, 6312.4746)(937.05676, 7927.1943)(936.8341, 9983.399)
TG(22:0/15:0/22:4(7Z,10Z,13Z,16Z))	1	1	1	1	1	1	1	1	1	231438	101292	103554	206776	210651	216724	209517	206795	214008	(958.8594, 6312.4746)(937.05676, 7927.1943)(936.8341, 9983.399)
TG(15:0/24:0/20:4(5Z,8Z,11Z,14Z))	1	1	1	1	1	1	1	1	1	231438	101292	103554	206776	210651	216724	209517	206795	214008	(958.8594, 6312.4746)(937.05676, 7927.1943)(936.8341, 9983.399)
TG(15:0/20:4(5Z,8Z,11Z,14Z)/24:0)	1	1	1	1	1	1	1	1	1	231438	101292	103554	206776	210651	216724	209517	206795	214008	(958.8594, 6312.4746)(937.05676, 7927.1943)(936.8341, 9983.399)
TG(15:0/22:4(7Z,10Z,13Z,16Z)/22:0)	1	1	1	1	1	1	1	1	1	1	101292	103554	206776	210651	216724	209517	206795	214008	(958.8594, 6312.4746)(937.0842, 7677.7427)(936.83356, 9993.498)
TG(20:1(11Z)/20:1(11Z)/20:1(11Z))	1	1	1	1	1	1	1	1	1	131065	132265	129499	1	1	1	146616	156777	142535	(970.86884, 3709.6619)(971.87134, 2817.22)(992.8506, 5319.158)(993.8531, 3637.1448)(978.8654, 18847.576)
TG(22:1(13Z)/15:0/24:1(15Z))	1	1	1	258081	236652	230295	1	1	1	1	1	1	1	1	1	1	1	1	(984.8884, 5662.17)(972.9023, 10462.569)(973.89844, 1935.2367)(989.8799, 2569.45)(990.8821, 723.39)
TG(15:0/24:1(15Z)/22:1(13Z))	1	1	1	258081	236652	230295	1	1	1	1	1	1	1	1	1	1	1	1	(984.8884, 5662.17)(972.9023, 10462.569)(973.89844, 1935.2367)(989.8799, 2569.45)(990.8821, 723.39)
TG(15:0/22:1(13Z)/24:1(15Z))	1	1	1	258081	236652	230295	1	1	1	1	1	1	1	1	1	1	1	1	(984.8884, 5662.17)(972.9023, 10462.569)(973.89844, 1935.2367)(989.8799, 2569.45)(990.8821, 723.39)
5,6,7,4'-Tetrahydroxyisoflavone

## Sheet: dataset ricotta shelf-life
Compound	Sample1_1-r001	Sample1_1-r002	Sample1_1-r003	Sample3_3-r001	Sample3_3-r002	Sample3_3-r003	Sample2_2-r001	Sample2_2-r002	Sample2_2-r003	Sample4_4-r001	Sample4_4-r002	Sample4_4-r003	Sample6_6-r001	Sample6_6-r002	Sample6_6-r003	Sample5_5-r001	Sample5_5-r002	Sample5_5-r003	Sample7_7-r001	Sample7_7-r002	Sample7_7-r003	Sample9_9-r001	Sample9_9-r002	Sample9_9-r003	Sample8_8-r001	Sample8_8-r002	Sample8_8-r003	CompositeSpectrum
Choline	3036091	4016137	3271776	4910341	3967435	3587981	3442971	3498674	4221809	3221340	3177481	3036261	4386114	4486653	3312005	3078581	3002306	3970914	11738485	3448963	3485630	3844529	4917163	3920432	2892894	3851608	3095680	(104.10638, 312675.28)(105.109604, 12928.249)
3-Methylfuran	2553605	2691221	2666557	2292984	2271449	2280162	2569738	2523727	2474479	2607403	2579442	2589894	2662714	2668657	2666840	2612702	2600788	2590543	2638131	2652140	2641643	2263378	2253064	2244950	2513860	2533137	2512660	(105.03273, 149655.72)(106.0359, 7687.401)(107.04293, 331.68002)
Benzoic acid	531622	2690808	2666557	2292984	2269147	2280162	2569738	2523727	2474479	2607403	2579442	2589894	2662714	2668657	2666840	2612702	2600468	2590179	2637825	2651220	2641643	2263378	2253064	2244950	2513537	2532841	2512660	(105.10716, 144693.33)(106.03593, 7694.5894)(107.04293, 331.68002)(129.02032, 17531.86)(130.0228, 641.63)
Niacinamide	533650	687979	631077	1	6514082	8703354	543622	466626	540384	768713	773367	730313	690817	469642	549179	796140	1000942	981324	2855284	1685737	1365950	5296998	5236897	5459674	910750	1488417	2144986	(107.04274, 5686.8916)(123.054306, 90151.36)(124.056435, 4124.8184)(149.85269, 18689.455)(127.0232, 96103.77)(128.02408, 40372.742)(129.0203, 105578.27)(130.0235, 3412.12)
Pyruvic acid	942050	1030064	1030425	925339	916994	917838	937192	959297	961580	996085	958414	952980	833489	863402	839009	884834	863087	850003	765301	782900	770651	686784	681839	703333	777625	801941	783618	(111.00666, 57588.09)(112.00988, 2059.708)
Glyceric acid	1396718	1363721	1354780	1388199	1325491	1282436	1411071	1309822	1455901	1301311	1252644	1366145	1430471	1452429	1504681	1405592	1668877	1411918	1543226	1122195	1128261	1402038	5458187	986088	1077804	1119113	1022174	(112.049, 7643.0)(129.05481, 44348.37)(130.02057, 1087.3004)(111.00666, 57807.016)(112.00988, 2085.165)
Mevalonolactone	98518	104775	102124	157801	162816	164362	345595	349404	334917	139169	328668	331446	146604	153167	139066	364162	368521	158264	128813	129691	383229	1	1	1	370807	341770	343884	(112.04965, 12505.909)(132.076, 441665.75)(133.0787, 16518.88)(134.0797, 408.81)(114.065125, 31646.453)(116.06947, 1673.0416)(154.0574, 406.85)(136.90681, 948.8514)(139.0484, 8258.917)
Cytosine	98518	104775	102124	157801	162816	164362	345595	108003	110696	173049	328668	331446	146604	153167	139066	364162	368521	364163	148967	150105	383229	1	1	1	171506	190474	168768	(112.049675, 11481.547)(119.02712, 6044.3374)
Uracil	1	1	1	1	1	1	1	1	1	1	1	1	206889	1	210472	1	1	1	1	1	1	153533	158204	155812	1	1	1	(113.03346, 13253.513)(138.22415, 1298.622)(139.0227, 840.27)
Creatinine	798856	817022	810952	314276	747786	315238	325381	314943	317993	322004	307810	790579	117227	383388	117967	368343	1022019	1005583	416813	421157	439703	272918	251461	273819	178145	697459	291398	(114.065125, 25741.783)(136.68906, 6834.737)(139.05513, 277.06332)(123.0439, 320.995)
Betaine	1	3116643	9277333	11186009	11296172	11376255	10218429	9411554	9446367	8316695	8328325	8347052	8938384	9907121	8918659	9255293	9235119	9250122	13443236	13680601	13775082	11759581	11663783	11045139	8806439	8999221	9098863	(118.0848, 28437.5)(118.08542, 297083.3)(119.08868, 11721.161)(100.07425, 398.915)(140.067, 5297.187)(122.0587, 950.31)
5-Aminopentanoic acid	1	3116643	9277333	11186009	11296172	11376255	10218429	9411554	9446367	8316695	8328325	8347052	8938384	9907121	8918659	9255293	9235119	9250122	13443236	13680601	13775082	11759581	11663783	11045139	8806439	8999221	9098863	(118.0848, 28437.5)(118.08542, 297083.3)(119.08868, 11721.161)(100.07425, 398.915)(140.067, 5297.187)(122.0587, 950.31)
L-Valine	1	3116643	9277333	11186009	11296172	11376255	10218429	9411554	9446367	8316695	8328325	8347052	8938384	9907121	8918659	9255293	9235119	9250122	13443236	13680601	13775082	11759581	11663783	11045139	8806439	8999221	9098863	(118.0848, 28437.5)(118.08542, 297083.3)(119.08868, 11721.161)(100.07425, 398.915)(140.067, 5297.187)(122.0587, 950.31)
Threonic acid	1	91391	91000	1	1	1	82471	83341	82367	1	1	1	1	1	1	1	1	1	135154	134526	134289	1	1	1	1	1	1	(119.02716, 18729.404)(137.04425, 7698.327)(121.038284, 11337.788)
Hypoxanthine	1	91391	91000	1	1	1	82471	83341	82367	1	1	1	1	1	1	1	1	1	135154	134526	134289	1	1	1	1	1	1	(119.02716, 18729.404)(137.04425, 7698.327)(121.038284, 11337.788)
Methylmalonic acid	1	1	1	1	1	1	1	1	1	1	1	1	1	1	1	1	1	1	1	1	1	201771	178321	213468	1	1	1	(119.02777, 9993.517)(121.0382, 7533.9204)(101.0227, 9966.37)
Succinic acid	1	1	1	1	1	1	1	1	1	1	1	1	1	1	1	1	1	1	1	1	1	201771	178321	213468	1	1	1	(119.02777, 9993.517)(121.0382, 7533.9204)(101.0227, 9966.37)
2-Heptanone	279088	274502	291723	1	1	1	1	1	1	1	1	1	1	1	1	1	1	1	1	1	1	1	230139	1	1	1	1	(119.08424, 20394.445)(120.0877, 608.7125)
Heptanal	279088	274502	291723	1	1	1	1	1	1	1	1	1	1	1	1	1	1	1	1	1	1	1	230139	1	1	1	1	(119.08424, 20394.445)(120.0877, 608.7125)
Tyramine	598313	675593	672613	1	1	1	646695	645698	637984	428858	431480	435021	1	1	1	1	1	1	1	1	1	1	1	1	491313	486245	472066	(120.07943, 41734.188)(121.0826, 2201.1267)(120.079956, 34404.96)(121.082954, 1322.5978)
2-Hydroxyphenethylamine	598313	675593	672613	1	1	1	646695	645698	637984	428858	431480	435021	1	1	1	1	1	1	1	1	1	1	1	1	491313	486245	472066	(120.07943, 41734.188)(121.0826, 2201.1267)(120.079956, 34404.96)(121.082954, 1322.5978)
L-Threonine	555928	602347	597226	1155813	1149177	1152062	717165	723703	731894	526646	523213	512678	895471	923153	899703	447023	447594	438113	481038	496035	495260	987276	1008816	997152	465895	484181	480932	(121.0637, 2129.8179)(124.03833, 49266.203)(125.04135, 2026.0526)
L-Homoserine	555928	602347	597226	1155813	1149461	1152062	717165	723703	731894	526646	523213	512678	895471	923153	899703	447023	447594	438113	481038	496035	495260	987276	1009089	997152	465895	484181	480932	(121.0637, 2129.8179)(124.03833, 49266.203)(125.04135, 2026.0526)
2,4-Diaminobutyric acid	1207917	1303853	1293675	1	1	1	1102704	1110166	1109718	1489756	1438815	1488739	699567	719332	1	1772620	1763692	1735473	1647753	1626386	1632261	1	1	1	1591079	1662531	1681232	(123.05432, 102149.45)(124.056435, 3875.6313)
Nicotinic acid	555928	602247	596956	1155501	1149177	1152064	717165	723421	731853	526312	522999	512400	895185	922684	899093	447023	447558	438113	480405	495698	495260	987236	1008816	997111	465612	483879	480722	(124.03833, 49266.203)(125.04135, 2026.0526)(147.02525, 35169.832)(129.01721, 48920.043)
Aminomalonic acid	4012315	285017	1013735	1	1	4617133	1	1	1	1	2061860	1	1	1	1	786194	71962	1	1	372637	758421	1	1	389073	1	4068524	1	(124.039444, 2464.831)(125.04116, 159.78598)(146.65709, 18764.89)(147.0217, 28187.309)
2-Keto-glutaramic acid	2447020	5898834	1	29620916	5985927	8703354	1298642	1005582	966769	1	440608	450872	5690164	825475	5807700	1663347	444279	463563	9979607	6111784	1036141	5790606	5820306	5983790	475749	5401803	5225081	(127.02323, 131952.38)(128.02394, 20664.05)(129.02023, 20517.588)(130.0235, 3412.12)(150.05418, 18459.03)(151.05699, 1576.1053)(169.91823, 4738.623)(172.34734, 353.72922)(173.04184, 1113.5725)
Taurine	5930321	3900748	943587	5296984	5619504	824735	197130	179056	439913	4419692	178724	171469	5555697	7993589	170673	420771	4282491	5466302	2349475	184221	178724	176278	1299387	162390	2621917	2104375	4816393	(127.02331, 368700.56)(129.02048, 45632.156)(110.00784, 6392.489)(129.99248, 36281.082)(131.00002, 374.4406)
Ethoxyacetic acid	234199	276946	280617	246678	263446	243082	270993	265683	254877	237097	251335	259479	303651	322042	317128	267940	249610	263223	316874	346144	309660	326656	340529	275548	296269	292474	294787	(127.03729, 8107.8574)(109.027626, 2368.6458)
3-Hydroxybutyric acid	234199	276946	280617	246678	263446	243082	270993	265683	254877	237097	251335	259479	224776	297519	226665	267940	249610	263223	316874	346144	309660	213077	280433	207165	296269	292474	294787	(127.03737, 8292.603)(109.027626, 2588.62)
2-Hydroxybutyric acid	234199	276946	280617	246678	263446	243082	270993	265683	254877	237097	251335	259479	224776	297519	226665	217798	249610	263223	316874	281561	309660	213077	280433	207165	296269	292474	294787	(127.03739, 8336.602)(109.027626, 2672.255)
Indole-5,6-quinone	1112415	1217476	1202808	1235940	1230554	1256003	1153078	1143396	1162629	1092205	1303313	1098226	1062420	1273692	1060134	1065417	1444700	1068279	1009342	1069478	1036478	1118176	1104565	1126564	1031106	1052538	1022124	(129.02069, 93721.01)(130.02385, 2346.6206)
L-Pipecolic acid	255038	268973	263091	261397	269766	266334	1	282898	273832	243063	249500	1	1	1	222459	1	1	1	1	308438	319800	1	230793	1	321592	325523	321206	(130.08511, 10737.993)(157.08092, 404.45822)
D-Pipecolic acid	255038	268973	263091	261397	269766	266334	1	282898	273832	243063	249500	1	1	1	222459	1	1	1	1	308438	319800	1	230793	1	321592	325523	321206	(130.08511, 10737.993)(157.08092, 404.45822)
Pipecolic acid	255038	268973	263091	261397	269766	266334	1	282898	273832	243063	249500	1	1	1	222459	1	1	1	1	308438	319800	1	230793	1	321592	325523	321206	(130.08511, 10737.993)(157.08092, 404.45822)
2-Thiouracil	1	1	1	1	1	146853	1	1	1	1	1	1	1	1	1	1	1	1	1	1	1	1	1	1	1	1	1	(132.0079, 8057.68)(150.9895, 1872.85)
Oxalacetic acid	193143	205354	252673	308515	217639	219998	219471	211555	224007	223405	213147	210908	207833	200821	206849	207685	205284	834337	182232	186795	199056	1779825	1784111	183272	185121	243094	188738	(132.00826, 6497.6)(138.0244, 86.61)(115.00538, 14939.117)(158.00124, 7731.5996)
Allysine	3137861	3419099	3538693	3093787	3165205	3243822	3281342	3364750	3508486	3426083	3470336	3571275	2769606	2887390	2879639	3140107	3212433	3287178	151402	3433669	3519109	2316337	2323588	2434459	3748313	3845383	3890074	(132.07579, 54966.367)(168.06331, 3130.4841)(150.05377, 162397.77)(151.05699, 10133.396)
4-Acetamidobutanoic acid	3137861	3419099	3538693	3068349	3138588	3222395	3281342	3364750	3508486	3426083	3435381	3532134	2769606	2887390	2879639	3099906	3212433	3255635	261332	3433669	3519109	2304816	2323588	2434459	3748313	3845383	3890074	(132.07579, 70387.59)(133.0789, 18358.03)(168.06331, 3137.7925)(150.05385, 163245.6)(151.05699, 10205.577)
Creatine	6627463	6505503	5975046	11666064	6468579	6317513	6648687	6461498	6342579	6196602	6307675	6231813	6633851	6617507	6608780	5608648	6031091	6042661	5751574	5638290	5837797	6508714	6286766	6119906	5754473	6126006	6138880	(132.07607, 448283.4)(133.0787, 16474.178)(134.0793, 434.745)(114.06514, 26849.91)(154.0574, 440.75)(136.12112, 1567.1423)
L-Norleucine	635668	688630	671376	1025572	1065759	1038386	632269	627279	635244	278994	281867	481842	985443	981680	996992	633242	629927	628894	423922	123243	435720	1258721	1255429	1270673	406246	464666	398183	(132.10056, 29807.223)(133.10368, 736.37195)(114.09057, 32005.018)(115.09378, 1027.4067)(136.07292, 10093.04)(137.07701, 413.66)
L-Alloisoleucine	635668	688630	671376	1040060	1065759	1038386	632269	627279	635244	278994	281867	481842	996130	981680	996992	633242	640667	628894	423922	120304	435720	1267572	1269207	1276311	406246	464666	398183	(132.10056, 29807.223)(133.10368, 736.37195)(114.09057, 32021.834)(115.09378, 1027.4067)(136.07292, 10095.066)(137.07701, 413.66)
L-Isoleucine	635668	688630	671376	1040060	1065759	1023965	632269	627279	635244	278994	281867	481842	996130	981680	996992	633242	629927	628894	423922	120304	435720	1258721	1255429	1276311	406246	464666	398183	(132.10056, 29807.223)(133.10368, 736.37195)(114.09057, 32021.834)(115.09378, 1027.4067)(136.07292, 10095.066)(137.07701, 413.66)
L-Leucine	635668	688630	671376	1040060	1065759	1038386	632269	627279	635244	278994	281867	481842	985443	981680	996992	633242	629927	628894	423922	120304	435720	1258721	1269207	1276311	406246	464666	398183	(132.10056, 29807.223)(133.10368, 736.37195)(114.09057, 32021.834)(115.09378, 1027.4067)(136.07292, 10095.066)(137.07701, 413.66)
Citraconic acid	1	1	1	1	184376	1	1	1	1	1	1	1	208202	200282	1	105250	1	1	1	1	1	1	1	223288	116706	136828	108057	(133.0306, 317.8)(157.0213, 17002.07)(135.00142, 6903.1855)
Itaconic acid	1	1	1	1	184376	1	1	1	1	1	1	1	208202	200282	1	105250	1	1	1	1	1	1	1	223288	116706	136828	108057	(133.0306, 317.8)(157.0213, 17002.07)(135.00142, 6903.1855)
3-Sulfinoalanine	173761	156185	153257	205901	194180	199716	140214	152913	146703	95093	88213	95915	229741	227693	238187	1	1	1	1	81441	79587	308685	303847	297284	146166	155894	142330	(135.0013, 7952.551)(157.02028, 11887.487)(138.87483, 1181.3074)(140.00453, 1787.5376)(179.64742, 14649.818)(179.9964, 10375.717)
p-Cresol	220752	239891	237000	194525	196682	194884	232177	233571	232757	263369	258956	265129	206889	212583	210472	264541	259231	255343	222416	219603	219499	153533	158204	155812	200696	204577	212151	(136.06036, 3773.2969)(113.03343, 17074.19)
m-Cresol	220752	239891	237000	194525	196682	194884	232177	233571	232757	263369	258956	265129	206889	212583	210472	264541	259231	255343	222416	219603	219499	153533	158204	155812	200696	204577	212151	(136.06036, 3773.2969)(113.03343, 17074.19)
o-Cresol	220752	239891	237000	194525	196682	194884	232177	233571	232757	263369	258956	265129	206889	212583	210472	264541	259231	255343	222416	219603	219499	153533	158204	155812	200696	204577	212151	(136.06036, 3773.2969)(113.03343, 17074.19)
Dopamine	195320	223586	221456	204723	151904	212026	91518	91246	211246	156492	142671	145502	105270	102460	199288	127693	121191	121729	121816	124108	120363	215795	221938	223700	132517	146168	138989	(136.07193, 10448.298)(136.07442, 12487.177)(137.07701, 425.1067)(177.06837, 11199.179)(181.08195, 2934.9214)
Guanine	401733	253431	332138	139680	154186	184033	275689	257906	238244	128780	133764	161407	169177	156385	182527	173305	164410	179461	433618	414336	416684	232969	226811	224775	332480	349703	350995	(137.0441, 2357.4116)(152.0557, 3883.5222)(138.04863, 5387.7104)(139.04935, 3995.455)(174.04324, 4348.951)(161.0299, 208.84)
m-Aminobenzoic acid	799498	860614	841730	1	1	568596	82471	1	82367	1	850424	1	1	1	1	1	1	1	135154	134526	134289	1	1	1	1	1	1	(137.54895, 22164.117)(139.05563, 1218.824)(121.03844, 10573.946)
p-Aminobenzoic acid	799498	860614	841730	1	1	568596	82471	1	82367	1	850424	1	1	1	1	1	1	1	135154	134526	134289	1	1	1	1	1	1	(137.54895, 22164.117)(139.05563, 1218.824)(121.03844, 10573.946)
Benzyl methyl sulfide	832152	887962	1119361	1	1	574133	1	804282	790370	867369	870247	908445	1	1	1	1	1	1	1	1020279	1	1	1	1	969767	982852	990037	(138.05373, 33630.504)(139.05617, 903.58)
L-Proline	1166509	1	1210893	638296	658709	657977	904641	891233	881156	929659	929303	975483	611391	641445	617092	897876	915822	909800	1054956	1054965	1063996	368009	378708	376591	1053572	1082420	1083837	(138.05382, 28645.805)(139.0564, 789.0722)(116.06947, 2876.4854)
Fumaric acid	1217971	1362971	1342613	1307416	1315072	1279822	1358693	1326913	1336026	1360019	1324536	1320496	1202898	1216251	1207175	1238478	1237891	1218347	1127423	1120578	1117936	954086	956092	968187	1088848	1124622	1116973	(139.00168, 79215.414)(140.0045, 3449.6218)
p-Hydroxyphenylacetic acid	374918	407873	378818	1	416401	1	1	1	1	1	1	1	456934	459610	474928	449330	442671	409715	442192	442900	448163	1032725	1056867	1066580	400584	422805	384053	(139.04924, 4780.405)(138.05336, 527.61334)(175.03433, 22901.605)(176.03654, 353.43)(157.02165, 28662.969)
3-Cresotinic acid	374918	407873	378818	1	416401	1	1	1	1	1	1	1	456934	459610	474928	449330	442671	409715	442192	442900	448163	1032725	1056867	1066580	400584	422805	384053	(139.04924, 4780.405)(138.05336, 527.61334)(175.03433, 22901.605)(176.03654, 353.43)(157.02165, 28662.969)
2-Hydroxyphenylacetic acid	374918	407873	378818	1	416401	1	1	1	1	1	1	1	456934	459610	474928	449330	442671	409715	442192	442900	448163	472896	1056867	486296	400584	422805	384053	(139.04924, 4780.405)(138.05336, 527.61334)(175.03435, 23148.64)(176.03653, 554.05)(157.02165, 28662.969)
4-Hydroxyphenylacetic acid	374918	407873	378818	1	416401	1	1	1	1	1	1	1	456934	459610	474928	449330	442671	409715	442192	442900	448163	472896	512435	486296	400584	422805	384053	(139.04924, 4780.405)(138.05336, 527.61334)(175.03438, 23366.262)(176.03653, 612.0)(157.02165, 28662.969)
2-Hydroxy-2-phenylacetic acid	374918	407873	378818	1	416401	1	1	1	1	1	1	1	456934	459610	474928	449330	442671	409715	442192	442900	448163	472896	512435	486296	400584	422805	384053	(139.04924, 4780.405)(138.05336, 527.61334)(175.03438, 23366.262)(176.03653, 612.0)(157.02165, 28662.969)
3-Hydroxyphenylacetic acid	367090	407873	378818	1	416401	1	1	1	1	1	1	1	456934	459610	474928	428631	901481	409715	442192	442900	448163	1032725	1056867	486296	400584	422805	384053	(139.04927, 4789.804)(138.05336, 527.61334)(175.03525, 18645.1)(176.03656, 506.505)(157.02162, 28549.627)
Ortho-Hydroxyphenylacetic acid	374918	407873	496573	1	416401	1	1	1	1	1	1	1	456934	459610	474928	449330	442671	409715	442192	442900	448163	472896	512435	486296	400584	422805	384053	(139.04929, 4529.126)(138.05334, 582.16003)(175.03432, 23674.912)(176.03648, 555.42334)(157.02165, 28662.969)
4-Nitrophenol	1	1280926	1248444	1	1173231	1	1191053	1187246	1183598	1390446	1183872	1203692	1	1147874	1151802	1186384	1545884	1173056	1	1120771	1249759	1121414	1230544	5309816	1118648	1	1132991	(140.99057, 1624.7277)(144.0466, 45.34)(144.05086, 99384.8)
L-Cysteine	1	1	1	1	1578102	1	1	1574020	1	1	1	1605453	1584395	1	1	1583755	1	1	1507430	1	1549362	1	1	1	1	1	1	(145.01411, 1918.0215)(129.99275, 44248.81)
5-Hydroxymethyluracil	10030959	384144	417493	394321	8329687	358415	8528833	6737905	7653254	334102	301084	211565	357750	371768	372127	6082509	277883	307219	311404	4089025	7404828	395751	4932842	1	6376463	4345278	348413	(145.04822, 3523.9094)(127.03656, 2590.479)(144.71436, 3281.3533)(128.59833, 1319.1122)(130.04886, 19.175)(169.03444, 12876.805)(170.03683, 533.8228)
Phenylacetaldehyde	1	1	1	90746	93559	1	1	1	1	1	1	1	68803	70888	70725	1	1	1	1	1	1	1	1	80025	1	1	1	(145.0484, 2941.1335)(121.0638, 2825.1348)
Adipamide	117256	116442	113106	126586	1	114780	1	121020	1	125118	118359	135062	1	1	1	132652	128974	1	120469	122452	117950	1	113299	121401	1	114495	131023	(146.09122, 526.246)(132.10062, 21342.85)(150.07553, 1948.7523)
Oxoglutaric acid	7719708	1397606	1536442	1469024	17214584	17120084	17624692	1124259	1425751	16686664	1160994	715640	1082679	854347	16325365	1162944	1049349	1223576	14709005	1135402	1222733	427305	993894	1302738	15400702	1029110	962399	(147.02362, 26384.11)(129.01865, 27131.996)(130.02052, 526.4629)(169.01524, 1461.8733)(170.01169, 349.486)
L-Methionine	3255047	3444274	3613959	3141044	3095401	3293555	3394044	3438737	3593500	3434739	3542370	164898	1	1	2930791	3220304	167630	3354629	3418808	3481981	3568049	2286748	2296925	2403696	3814293	3896113	175324	(150.05368, 140730.88)(152.0545, 5592.47)(150.9195, 50114.7)(151.74025, 6392.827)(136.29631, 1745.7875)(172.0385, 1096.9055)(159.0262, 500.92667)
L-Arabinose	3219115	3524977	3642791	3222023	181562	3380246	1	3588554	146075	1	3623558	3711193	1	1	1	3277721	1	1	3514244	3576950	3656600	2409279	2432546	2540831	3906014	3985989	113490	(150.05374, 155856.22)(151.05693, 10371.708)(136.06023, 6057.6377)(173.99307, 6096.917)(174.0421, 304.12)
D-Ribose	3219115	3524977	3642791	138357	181562	3380246	1	3588554	3743615	1	3623558	3711193	1	1	1	3277721	1	1	3514244	3576950	3656600	2409279	2432546	2540831	3906014	3985989	113490	(150.05374, 156929.06)(151.05693, 10452.986)(136.06023, 6184.5664)(173.99307, 6225.722)(174.0421, 304.12)
L-Ribulose	3219115	3524977	3642791	138357	181562	3380246	1	3501372	3743615	1	3623558	3711193	1	1	1	3277721	1	1	3514244	3576950	3656600	2409279	2432546	2540831	3906014	3985989	113490	(150.05374, 156929.06)(151.05693, 10452.986)(136.06023, 6184.5664)(173.99307, 6225.722)(174.0421, 304.12)
trans-Cinnamic acid	1	165438	173336	245514	175787	252210	186271	177294	178960	105043	113450	113177	268533	252161	277121	103015	92398	87919	1	89807	80782	384098	372153	386228	167957	177569	167429	(150.05421, 6651.3267)(152.06917, 764.37146)(136.06042, 1328.0892)
3-Methylhistidine	195407	1	122617	207265	198780	206605	195569	193305	194365	203955	203641	207506	205465	211897	209393	210238	211018	213975	175561	174670	174567	179166	188216	182436	175715	175274	173068	(151.0737, 291.81)(170.09473, 13438.015)(177.06854, 18409.148)
1-Methylhistidine	195407	1	122617	207265	198780	206605	195569	193305	194365	203955	203641	207506	205465	211897	209393	210238	211018	213975	175561	174670	174567	179166	188216	182436	175715	175274	173068	(151.0737, 291.81)(170.09473, 13438.015)(177.06854, 18409.148)
2-Phenylglycine	662834	738701	131086	792478	820728	791503	1102934	1010759	666911	758656	766522	797117	503893	843421	794790	741815	749183	745528	165701	786720	824046	604904	627307	678937	547405	737821	744270	(152.06639, 437.6996)(136.06027, 1531.4456)(157.08122, 27896.34)(156.04065, 5813.727)
Acetaminophen	662834	738701	131086	792478	820728	791503	1102934	1010759	666911	758656	766522	797117	503893	843421	794790	741815	749183	745528	165701	786720	824046	604904	627307	678937	547405	737821	744270	(152.06639, 437.6996)(136.06027, 1531.4456)(157.08122, 27896.34)(156.04065, 5813.727)
4-(Methylamino)benzoic acid	662834	738701	131086	792478	820728	791503	1102934	1010759	666911	758656	766522	797117	503893	843421	794790	741815	749183	745528	165701	786720	824046	604904	627307	678937	547405	737821	744270	(152.06639, 437.6996)(136.06027, 1531.4456)(157.08122, 27896.34)(156.04065, 5813.727)
Xanthine	4761929	4761290	4457178	20929374	5417658	20258746	4595383	5411415	5224405	21677992	678151	21450144	1306588	1367573	1055567	19417144	4218080	4400236	287016	1627057	4343648	1613358	609197	1377795	4190837	16890928	4342096	(155.03993, 6263.7075)(156.041, 5496.41)(154.04594, 60.407784)(175.02148, 54247.8)(176.02542, 1327.4225)(157.95537, 6102.072)(160.01396, 1179.035)
Orotic acid	374153	423158	1	434932	442541	428100	435594	1	1	1	1	1	457412	466197	470371	1	1	1	1	1	1	407981	414634	427317	405585	1	1	(157.02075, 26982.273)(138.00587, 447.80154)(157.02153, 29232.635)(162.99603, 1776.1056)
2-Pyrocatechuic acid	240384	222701	222200	291033	296019	292057	236943	231126	223298	149033	154135	164799	311868	321986	310968	138603	136441	139847	124182	121315	126389	398067	377447	386604	212207	211111	219294	(157.03317, 861.76404)(138.35718, 397.17334)(139.02275, 617.76)(159.0479, 295.62)(138.0243, 665.95)(182.03229, 42223.043)(160.89896, 3342.8848)(161.00867, 4102.5864)
2-Octenedioic acid	1	1	1	347055	1	1	1	1	1	178354	1	1	215146	1	1	1	757082	1	206957	650777	1	1	188183	1	1	179505	1	(157.07034, 168.595)(173.0768, 13415.95)(174.0897, 1683.83)(177.88878, 9179.554)
Citrulline	842344	6886336	1	1	1	1222046	1	316672	1	433831	11684591	1	1395587	1	1312641	1166799	1391669	729808	1055731	1034146	563025	1	1	1100558	1	564481	163538	(157.08185, 39728.22)(158.0851, 184.155)(158.09506, 11555.282)(159.0975, 225.36)(181.40962, 5165.433)(182.07681, 232.565)
L-Malic acid	1237085	1391185	1384820	1342333	1335508	1313977	1397647	1343157	1361738	1378022	1343980	1392450	1202898	1221570	1219809	1249222	1256657	1227932	1135452	1120578	1117936	954086	956092	968187	1102533	1124622	1136780	(159.01257, 10245.349)(160.01396, 1584.082)(139.00168, 79033.305)(140.0045, 3440.0154)
Malic acid	1237085	1391185	1384820	1342333	1335508	1313977	1397647	1343157	1361738	1378022	1343980	1392450	1202898	1221570	1219809	1249222	1256657	1227932	1135452	1120578	1117936	954086	956092	968187	1102533	1124622	1136780	(159.01257, 10245.349)(160.01396, 1584.082)(139.00168, 79033.305)(140.0045, 3440.0154)
DL-2-Aminooctanoic acid	11898635	12568618	12408849	8872940	8827985	12600873	9068373	12538261	12461029	8929432	8734523	8754183	12899849	9503202	12417878	9462776	9613855	12376131	12154860	12122647	12277401	12590112	8329041	8219441	11307971	11713334	11753051	(160.13223, 624592.75)(161.1722, 42663.17)(162.13657, 2214.7798)
Pelargonic acid	131958	123924	114981	110414	125258	119134	111529	107119	111415	121990	123110	123111	120349	119600	125185	111306	107571	105605	351576	123100	126255	286950	103169	279991	118547	327889	118560	(160.1323, 596952.75)(161.13524, 43800.53)(162.13661, 2925.335)(163.11383, 10049.695)
Pentyl butanoate	131958	123924	114981	110414	125258	119134	111529	107119	111415	121990	123110	123111	120349	119600	125185	111306	107571	105605	107027	123100	126255	112686	103169	279991	118547	120909	118560	(160.1323, 622304.56)(161.13524, 45865.7)(162.13661, 3161.6213)(163.11383, 10049.695)
[truncated: 1,675 more rows]

## Sheet: Validation OPLS-DA creams
M1	SS	DF	MS	F	p-value	SD
Total corr.	17	17	1			1
Regression	16.7083	4	4.17707	186.132	2.47223e-11	2.04379
Residual	0.291738	13	0.0224414			0.149804
Discriminant compound	Score	cvSE
[truncated: 541 more rows]

## Sheet: Validation OPLS-DA ricotte
M1	SS	DF	MS	F	p-value	SD
[truncated: 156 more rows]
